# Supplementary material for: Decreasing glucocorticoid levels towards the expansion front suggest ongoing expansion in a terrestrial mammal
Source: Conserv Physiol. 2021 Jul 2;9(1):coab050. doi: 10.1093/conphys/coab050 (PMC8253928; doi:10.1093/conphys/coab050)
Supplement: Table_S1_coab050 [file table_s1_coab050.xlsx]

## Sheet: Folha1
Table S1. Model selection table. All candidate models using standardized input variables are shown here and ranked by AICc. R2 and adjusted R2 (Adj.R2) values for each model are included.
(Intercept)	AGE	c.REGION	c.SEX	SEASON	z.AB_HI	z.AB_OC	z.BCS	z.FavHab	z.Population	z.STL_cm	z.STORAGE	AGE:z.STL_cm	I(c.REGION == "Expansion"):z.dist_river	c.SEX:z.STL_cm	R^2	adjR^2	df	logLik	AICc	ΔAICc	weight
20.04283	+	NA	2.099836	+	-1.1419008	1.2650669	-1.8605754	NA	1.0852706	-5.340461	-3.7809359	NA	+	NA	0.3301804	0.3308421	17	-680.2268	1397.287	0.0000000	1.687043e-02
20.09484	+	NA	2.111782	+	-1.4429834	1.2824424	-1.9052133	NA	NA	-5.624464	-3.6418964	NA	+	NA	0.3233480	0.3239960	16	-681.4142	1397.335	0.0483613	1.646739e-02
20.09833	+	NA	2.087593	+	-1.2028729	1.2265835	-1.7701683	NA	1.0860642	-5.04859	-3.8415585	NA	+	-1.738970	0.3362536	0.3369274	18	-679.1612	1397.504	0.2167324	1.513782e-02
20.15034	+	NA	2.099558	+	-1.5041252	1.2440035	-1.8149132	NA	NA	-5.333042	-3.7023676	NA	+	-1.737539	0.3294112	0.3300714	17	-680.3611	1397.556	0.2685573	1.475060e-02
19.80001	+	NA	2.014551	Table S1. Model selection table. All candidate models using standardized input variables are shown here and ranked by AICc. R2 and adjusted R2 (Adj.R2) values for each model are included.	NA	1.1795790	-1.7269709	NA	1.4321773	-5.172090	-3.9384446	NA	+	NA	0.3218974	0.3225425	16	-681.6648	1397.836	0.5494884	1.281759e-02
19.83930	+	NA	1.999038	+	NA	1.1398205	-1.6368836	NA	1.4500180	-4.894220	-4.0022023	NA	+	-1.606086	0.3270980	0.3277535	17	-680.7640	1398.361	1.0743595	9.858980e-03
21.50622	+	NA	2.174413	NA	-1.4704204	1.0763973	-1.5821989	NA	1.1600293	-5.416672	NA	NA	+	NA	0.2988089	0.2994077	13	-685.5822	1398.819	1.5318753	7.843027e-03
20.17773	+	NA	2.001622	+	-1.0993267	NA	-1.7739257	NA	1.1111809	-4.667133	-3.9337177	NA	+	-1.839066	0.3251116	0.3257631	17	-681.1089	1399.051	1.7641082	6.983207e-03
20.12156	+	NA	2.011735	+	-1.0312865	NA	-1.8698345	NA	1.1111750	-4.963681	-3.8725530	NA	+	NA	0.3183069	0.3189447	16	-682.2827	1399.072	1.7852383	6.909818e-03
19.89598	+	NA	1.939616	+	NA	NA	-1.7478082	NA	1.4249503	-4.833763	-4.0101132	NA	+	NA	0.3115063	0.3121306	15	-683.4441	1399.090	1.8029644	6.848846e-03
21.48279	+	NA	2.158453	NA	-1.5211817	1.0573149	-1.4901773	NA	1.1527946	-5.146774	NA	NA	+	-1.665756	0.3046183	0.3052287	14	-684.6088	1399.135	1.8483778	6.695084e-03
20.23210	+	NA	2.012618	+	-1.4061422	NA	-1.8197751	NA	NA	-4.952712	-3.7926006	NA	+	-1.839055	0.3179468	0.3185839	16	-682.3444	1399.196	1.9088193	6.495781e-03
20.17594	+	NA	2.022731	+	-1.3381007	NA	-1.9156831	NA	NA	-5.249257	-3.7314370	NA	+	NA	0.3111421	0.3117656	15	-683.5059	1399.214	1.9267282	6.437874e-03
20.90536	+	NA	2.196590	NA	-1.5482621	1.0246441	-1.5663099	NA	1.2286895	-5.259661	-1.9564502	NA	+	NA	0.3042922	0.3049020	14	-684.6636	1399.245	1.9580545	6.337822e-03
20.85690	+	NA	2.183132	NA	-1.6053980	0.9984469	-1.4658878	NA	1.2269594	-4.953609	-2.0878143	NA	+	-1.812499	0.3110486	0.3116719	15	-683.5218	1399.245	1.9584893	6.336445e-03
20.18598	+	-0.7781646	2.073285	+	-1.4272779	1.2607748	-1.8825699	NA	NA	-5.653992	-3.6720848	NA	+	NA	0.3244338	0.3250840	17	-681.2263	1399.286	1.9990014	6.209384e-03
21.50019	+	NA	2.189274	NA	-1.8036079	1.0799703	-1.6142709	NA	NA	-5.699655	NA	NA	+	NA	0.2906111	0.2911934	12	-686.9421	1399.296	2.0089851	6.178465e-03
20.05694	+	NA	2.057827	+	-1.3138461	1.2155117	-1.8244500	-0.4315029	NA	-5.549845	-3.6992697	NA	+	NA	0.3242518	0.3249015	17	-681.2579	1399.349	2.0620483	6.016696e-03
20.12014	+	-0.6500959	2.067942	+	-1.1355090	1.2473536	-1.8426562	NA	1.0610160	-5.371477	-3.8030485	NA	+	NA	0.3309348	0.3315980	18	-680.0950	1399.371	2.0843743	5.949905e-03
19.93437	+	NA	1.925786	+	NA	NA	-1.6511238	NA	1.4442088	-4.549996	-4.0754381	NA	+	-1.710366	0.3174176	0.3180537	16	-682.4352	1399.377	2.0902925	5.932325e-03
20.24032	+	-0.7692658	2.061526	+	-1.4884754	1.2226616	-1.7927120	NA	NA	-5.362824	-3.7320881	NA	+	-1.734014	0.3304723	0.3311345	18	-680.1758	1399.533	2.2460764	5.487782e-03
20.15039	+	NA	2.222151	+	-1.3245985	1.1895021	-1.7445586	NA	NA	-5.843006	-3.1491534	NA	NA	NA	0.3101101	0.3107315	15	-683.6811	1399.564	2.2770432	5.403467e-03
20.84401	+	NA	2.106753	NA	-1.4715806	NA	-1.4767845	NA	1.2362591	-4.655116	-2.1849450	NA	+	-1.865843	0.3033145	0.3039223	14	-684.8279	1399.574	2.2866940	5.377456e-03
21.47737	+	NA	2.173173	NA	-1.8526161	1.0606037	-1.5212510	NA	NA	-5.425493	NA	NA	+	-1.680824	0.2965207	0.2971149	13	-685.9634	1399.581	2.2942588	5.357155e-03
20.03122	+	NA	2.081378	+	-1.1061734	1.2422491	-1.8337760	-0.1505800	1.0516141	-5.323230	-3.7966453	NA	+	NA	0.3302839	0.3309458	18	-680.2088	1399.599	2.3119080	5.310088e-03
21.56078	+	NA	2.095895	NA	-1.3204145	NA	-1.5982375	NA	1.1626766	-5.124652	NA	NA	+	NA	0.2896849	0.2902654	12	-687.0948	1399.601	2.3142892	5.303770e-03
20.17447	+	-0.6410505	2.056164	+	-1.1964659	1.2091824	-1.7526528	NA	1.0621457	-5.079674	-3.8632600	NA	+	-1.736001	0.3369871	0.3376624	19	-679.0318	1399.615	2.3280011	5.267532e-03
20.11463	+	NA	2.049661	+	-1.3837805	1.1823436	-1.7409571	-0.4000437	NA	-5.266830	-3.7549425	NA	+	-1.719854	0.3301874	0.3308490	18	-680.2256	1399.633	2.3456367	5.221288e-03
20.89630	+	NA	2.119017	NA	-1.4088709	NA	-1.5805861	NA	1.2382313	-4.962783	-2.0522946	NA	+	NA	0.2961389	0.2967324	13	-686.0268	1399.708	2.4212010	5.027697e-03
19.78696	+	NA	1.963239	+	NA	1.1141196	-1.6534647	-0.4893441	1.2875305	-5.133210	-3.9734811	NA	+	NA	0.3230759	0.3237233	17	-681.4613	1399.756	2.4688867	4.909240e-03
21.53550	+	NA	2.080798	NA	-1.3754055	NA	-1.5034882	NA	1.1551234	-4.853127	NA	NA	+	-1.709733	0.2958175	0.2964103	13	-686.0802	1399.815	2.5280419	4.766163e-03
20.08917	+	NA	2.073334	+	-1.1750192	1.2090255	-1.7496814	-0.1166275	1.0599941	-5.036117	-3.8535449	NA	+	-1.733780	0.3363156	0.3369896	19	-679.1502	1399.852	2.5648721	4.679197e-03
20.00061	+	1.0170977	2.211571	+	-1.4104461	1.2691033	-1.8627972	NA	NA	-5.683829	-3.3815709	NA	NA	NA	0.3159951	0.3166283	16	-682.6788	1399.864	2.5774479	4.649866e-03
19.88348	+	-0.6898137	1.981215	+	NA	1.1612913	-1.7087505	NA	1.4043803	-5.206000	-3.9609727	NA	+	NA	0.3227471	0.3233938	17	-681.5181	1399.870	2.5825242	4.638079e-03
19.78270	+	NA	1.999360	+	NA	1.1721359	-1.7405328	NA	NA	-5.517391	-3.7979229	NA	+	NA	0.3089039	0.3095229	15	-683.8855	1399.973	2.6858040	4.404648e-03
20.88438	+	NA	2.198576	NA	-1.9515431	1.0079919	-1.4997139	NA	NA	-5.263153	-1.9511300	NA	+	-1.816760	0.3020416	0.3026468	14	-685.0415	1400.001	2.7138412	4.343332e-03
20.93366	+	NA	2.211940	NA	-1.8946745	1.0342128	-1.6004729	NA	NA	-5.570373	-1.8174120	NA	+	NA	0.2952563	0.2958479	13	-686.1735	1400.001	2.7144561	4.341997e-03
21.84732	+	NA	2.016850	+	-1.2150515	1.1306656	-1.8868766	NA	1.0840999	-5.458359	NA	NA	+	NA	0.3153742	0.3160062	16	-682.7849	1400.077	2.7897650	4.181541e-03
21.55355	+	NA	2.110458	NA	-1.6537759	NA	-1.6304329	NA	NA	-5.406671	NA	NA	+	NA	0.2814345	0.2819984	11	-688.4459	1400.081	2.7940089	4.172678e-03
21.81015	+	NA	2.028856	+	-1.5183298	1.1566598	-1.9303787	NA	NA	-5.740906	NA	NA	+	NA	0.3083718	0.3089898	15	-683.9755	1400.153	2.8658779	4.025397e-03
21.29637	+	1.1236558	2.251187	NA	-1.8147493	1.0811272	-1.6222080	NA	NA	-5.679540	NA	NA	NA	NA	0.2878988	0.2884757	12	-687.3886	1400.189	2.9019525	3.953440e-03
21.90980	+	NA	1.999524	+	-1.2804741	1.0915847	-1.7968543	NA	1.0848147	-5.163733	NA	NA	+	-1.747483	0.3216857	0.3223304	17	-681.7013	1400.236	2.9489380	3.861646e-03
21.52884	+	NA	2.095229	NA	-1.7069849	NA	-1.5346511	NA	NA	-5.130863	NA	NA	+	-1.725118	0.2876726	0.2882491	12	-687.4258	1400.263	2.9762791	3.809214e-03
21.87380	+	NA	2.011675	+	-1.5837135	1.1174293	-1.8404171	NA	NA	-5.446518	NA	NA	+	-1.746911	0.3146720	0.3153025	16	-682.9049	1400.317	3.0296580	3.708893e-03
19.82635	+	NA	1.949053	+	NA	1.0761613	-1.5656436	-0.4774876	1.3087798	-4.857779	-4.0360464	NA	+	-1.597435	0.3282199	0.3288777	18	-680.5688	1400.319	3.0319551	3.704636e-03
20.86489	+	NA	2.121471	NA	-1.8193502	NA	-1.5106670	NA	NA	-4.963260	-2.0494440	NA	+	-1.870634	0.2941561	0.2947455	13	-686.3560	1400.366	3.0794837	3.617635e-03
20.04387	+	1.0991934	2.206245	+	-1.4670440	1.2337661	-1.7778650	NA	NA	-5.412480	-3.4258056	NA	NA	-1.623282	0.3213012	0.3219451	17	-681.7676	1400.369	3.0815497	3.613900e-03
20.20042	+	NA	2.218108	+	-1.3694963	1.1517513	-1.6591575	NA	NA	-5.609336	-3.1721814	NA	NA	-1.467361	0.3144771	0.3151073	16	-682.9381	1400.383	3.0961700	3.587579e-03
19.92193	+	-0.6834274	1.966034	+	NA	1.1217618	-1.6189671	NA	1.4224516	-4.928234	-4.0244262	NA	+	-1.603676	0.3279320	0.3285892	18	-680.6189	1400.419	3.1322240	3.523485e-03
21.22978	+	1.5615103	2.260996	NA	-1.5392927	1.0798507	-1.6016555	NA	0.9792101	-5.429788	NA	NA	NA	NA	0.2939691	0.2945582	13	-686.3870	1400.428	3.1414664	3.507239e-03
21.24502	+	NA	2.268381	NA	-1.7256809	0.9962455	-1.4596432	NA	NA	-5.837907	NA	NA	NA	NA	0.2803628	0.2809246	11	-688.6203	1400.430	3.1427437	3.505000e-03
20.91855	+	NA	2.133632	NA	-1.7569266	NA	-1.6148700	NA	NA	-5.272301	-1.9140428	NA	+	NA	0.2869473	0.2875223	12	-687.5448	1400.501	3.2144286	3.381597e-03
21.26477	+	1.2064818	2.239001	NA	-1.8647343	1.0627207	-1.5328037	NA	NA	-5.404438	NA	NA	NA	-1.665024	0.2936819	0.2942704	13	-686.4345	1400.524	3.2366201	3.344283e-03
19.86933	+	NA	1.871247	+	NA	NA	-1.6395521	-0.7095190	1.2158028	-4.804613	-4.0551473	NA	+	NA	0.3140512	0.3146805	16	-683.0108	1400.529	3.2415296	3.336084e-03
19.82054	+	NA	1.984152	+	NA	1.1335399	-1.6534467	NA	NA	-5.252440	-3.8579770	NA	+	-1.555496	0.3137839	0.3144127	16	-683.0564	1400.620	3.3326735	3.187464e-03
20.10665	+	NA	1.941650	+	-1.1347484	NA	-1.7819773	-0.7095637	NA	-5.158755	-3.8180972	NA	+	NA	0.3136757	0.3143043	16	-683.0748	1400.657	3.3695700	3.129200e-03
19.76122	+	NA	1.904788	+	NA	1.0491982	-1.5982763	-0.9297022	NA	-5.377265	-3.8914526	NA	+	NA	0.3136361	0.3142646	16	-683.0816	1400.670	3.3830683	3.108152e-03
20.16565	+	NA	1.936418	+	-1.2131038	NA	-1.6957547	-0.6686728	NA	-4.873548	-3.8730039	NA	+	-1.801085	0.3201939	0.3208355	17	-681.9583	1400.750	3.4630253	2.986344e-03
21.29583	+	NA	2.188149	NA	-1.5929114	NA	-1.4845976	NA	NA	-5.554223	NA	NA	NA	NA	0.2725269	0.2730730	10	-689.8874	1400.761	3.4742767	2.969591e-03
19.92080	+	NA	2.094581	+	-1.5476095	1.2866348	-1.6652761	NA	NA	-4.372555	-3.7416465	+	+	-2.083136	0.3404528	0.3411351	20	-678.4186	1400.781	3.4938831	2.940621e-03
21.19911	+	1.6397860	2.248800	NA	-1.5912218	1.0615886	-1.5132661	NA	0.9706607	-5.159337	NA	NA	NA	-1.649784	0.2996471	0.3002476	14	-685.4422	1400.802	3.5152342	2.909396e-03
21.55843	+	NA	2.102618	+	-1.4334363	1.1028204	-1.8017337	NA	NA	-5.890206	NA	NA	NA	NA	0.2996079	0.3002083	14	-685.4488	1400.815	3.5283386	2.890395e-03
20.22252	+	NA	2.132277	+	-1.2342165	NA	-1.7643226	NA	NA	-5.479687	-3.2632972	NA	NA	NA	0.2995581	0.3001584	14	-685.4571	1400.832	3.5449926	2.866427e-03
19.90803	+	NA	1.859558	+	NA	NA	-1.5471722	-0.6890456	1.2408610	-4.525153	-4.1183749	NA	+	-1.689477	0.3198168	0.3204577	17	-682.0232	1400.880	3.5927868	2.798739e-03
21.34916	+	1.0143327	2.167149	NA	-1.6628515	NA	-1.6332044	NA	NA	-5.390354	NA	NA	NA	NA	0.2787277	0.2792863	11	-688.8858	1400.961	3.6737950	2.687644e-03
22.11551	+	NA	1.927096	+	-1.1751437	NA	-1.8012379	NA	1.1161508	-4.830333	NA	NA	+	-1.834519	0.3127406	0.3133673	16	-683.2341	1400.975	3.6881871	2.668373e-03
21.53004	+	NA	2.201116	NA	-1.5167352	1.1107858	-1.6300830	0.2451440	1.2183821	-5.440520	NA	NA	+	NA	0.2991074	0.2997068	14	-685.5323	1400.983	3.6955084	2.658623e-03
19.99322	+	-0.8181996	1.901454	+	NA	NA	-1.7258135	NA	1.3921128	-4.880207	-4.0355163	NA	+	NA	0.3127052	0.3133319	16	-683.2402	1400.987	3.7002213	2.652365e-03
20.28242	+	-0.9230046	1.978853	+	-1.3215739	NA	-1.8886153	NA	NA	-5.291800	-3.7654500	NA	+	NA	0.3126746	0.3133011	16	-683.2454	1400.998	3.7106574	2.638561e-03
20.33678	+	-0.9089705	1.969442	+	-1.3896364	NA	-1.7934433	NA	NA	-4.995612	-3.8258895	NA	+	-1.832833	0.3194329	0.3200730	17	-682.0892	1401.012	3.7248152	2.619949e-03
20.21427	+	-0.7909253	1.974433	+	-1.0253944	NA	-1.8478758	NA	1.0812248	-5.007834	-3.8978952	NA	+	NA	0.3194269	0.3200670	17	-682.0903	1401.014	3.7268679	2.617261e-03
20.26862	+	-0.7768183	1.965014	+	-1.0933430	NA	-1.7526360	NA	1.0817648	-4.711356	-3.9584311	NA	+	-1.833747	0.3261920	0.3268457	18	-680.9214	1401.024	3.7372679	2.603687e-03
21.76127	+	NA	1.936511	+	NA	1.0255564	-1.7459068	NA	1.4528503	-5.293853	NA	NA	+	NA	0.3057780	0.3063907	15	-684.4135	1401.029	3.7418222	2.597765e-03
22.05897	+	NA	1.942790	+	-1.1020375	NA	-1.8960716	NA	1.1167710	-5.127512	NA	NA	+	NA	0.3057630	0.3063758	15	-684.4160	1401.034	3.7468611	2.591228e-03
21.47422	+	0.2631351	2.183286	NA	-1.4755567	1.0824659	-1.5941780	NA	1.1700865	-5.400044	NA	NA	+	NA	0.2989376	0.2995367	14	-685.5607	1401.039	3.7521828	2.584342e-03
19.92826	+	1.3611597	2.227429	+	-1.2038470	1.2608898	-1.8320588	NA	0.7426220	-5.490321	-3.4320628	NA	NA	NA	0.3193493	0.3199892	17	-682.1036	1401.041	3.7535636	2.582559e-03
20.08300	+	NA	1.961819	+	-0.9314698	NA	-1.7900386	-0.4455798	1.0101997	-4.932800	-3.9141488	NA	+	NA	0.3192468	0.3198866	17	-682.1212	1401.076	3.7887926	2.537466e-03
19.84040	+	NA	1.820950	+	NA	NA	-1.5880365	-1.1145446	NA	-5.053963	-3.9729280	NA	+	NA	0.3056065	0.3062189	15	-684.4424	1401.087	3.7996303	2.523754e-03
21.21558	+	NA	2.258838	NA	-1.7642863	0.9737022	-1.3686324	NA	NA	-5.601373	NA	NA	NA	-1.494931	0.2850503	0.2856215	12	-687.8557	1401.123	3.8361305	2.478113e-03
20.14226	+	NA	1.956741	+	-1.0084851	NA	-1.7031692	-0.4017472	1.0201386	-4.642968	-3.9704629	NA	+	-1.816252	0.3258747	0.3265277	18	-680.9765	1401.134	3.8474511	2.464125e-03
19.87815	+	NA	1.924972	+	NA	NA	-1.7611712	NA	NA	-5.179457	-3.8698462	NA	+	NA	0.2986432	0.2992417	14	-685.6098	1401.137	3.8504218	2.460468e-03
22.08014	+	NA	1.937508	+	-1.4850276	NA	-1.8462182	NA	NA	-5.112471	NA	NA	+	-1.836435	0.3053000	0.3059118	15	-684.4940	1401.190	3.9028828	2.396768e-03
21.31491	+	1.1007545	2.155859	NA	-1.7169961	NA	-1.5413169	NA	NA	-5.113415	NA	NA	NA	-1.707458	0.2848218	0.2853926	12	-687.8931	1401.198	3.9108966	2.387183e-03
21.27929	+	1.4520152	2.176675	NA	-1.3877874	NA	-1.6125311	NA	0.9797772	-5.140686	NA	NA	NA	NA	0.2848145	0.2853852	12	-687.8943	1401.200	3.9132963	2.384321e-03
22.02218	+	NA	1.953062	+	-1.4122213	NA	-1.9411794	NA	NA	-5.410049	NA	NA	+	NA	0.2983157	0.2989135	14	-685.6644	1401.247	3.9596642	2.329679e-03
21.51025	+	NA	2.189276	NA	-1.5753858	1.0970185	-1.5448534	0.2843532	1.2204082	-5.171905	NA	NA	+	-1.681472	0.3050194	0.3056306	15	-684.5413	1401.284	3.9973741	2.286164e-03
20.03015	+	-0.8067597	1.888195	+	NA	NA	-1.6297077	NA	1.4117763	-4.596586	-4.1003028	NA	+	-1.705570	0.3185832	0.3192216	17	-682.2352	1401.304	4.0168061	2.264059e-03
19.97486	+	NA	2.138884	+	-1.4823672	1.3259851	-1.7965250	NA	NA	-5.035199	-3.6607034	+	+	NA	0.3321562	0.3328218	19	-679.8812	1401.314	4.0268104	2.252763e-03
21.26295	+	NA	2.179839	NA	-1.6363017	NA	-1.3897845	NA	NA	-5.315863	NA	NA	NA	-1.548556	0.2775691	0.2781253	11	-689.0736	1401.336	4.0493912	2.227471e-03
19.79899	+	NA	1.890103	+	NA	1.0113694	-1.5122748	-0.9252545	NA	-5.114214	-3.9507807	NA	+	-1.548281	0.3184709	0.3191091	17	-682.2545	1401.342	4.0553530	2.220841e-03
21.44425	+	0.3183356	2.169124	NA	-1.5276301	1.0645031	-1.5041570	NA	1.1649524	-5.125064	NA	NA	+	-1.675337	0.3048066	0.3054174	15	-684.5771	1401.356	4.0690263	2.205710e-03
19.97504	+	NA	2.113461	+	-1.2878103	1.2692501	-1.6511162	NA	0.9568900	-4.421230	-3.8487804	+	+	-2.028234	0.3456129	0.3463055	21	-677.4996	1401.358	4.0707589	2.203800e-03
19.85714	+	NA	2.109052	+	NA	1.0951898	-1.6055694	NA	NA	-5.725899	-3.3342285	NA	NA	NA	0.2978487	0.2984455	14	-685.7423	1401.402	4.1153649	2.155192e-03
21.54697	+	0.9309198	2.093780	+	-1.5103568	1.1657449	-1.9110457	NA	NA	-5.749714	NA	NA	NA	NA	0.3046535	0.3052640	15	-684.6029	1401.408	4.1205532	2.149609e-03
21.96850	+	NA	1.876237	+	NA	NA	-1.7663411	NA	1.4512540	-5.006271	NA	NA	+	NA	0.2977948	0.2983916	14	-685.7512	1401.420	4.1333084	2.135943e-03
20.27379	+	NA	2.130999	+	-1.2855207	NA	-1.6719220	NA	NA	-5.241093	-3.2841400	NA	NA	-1.576048	0.3046083	0.3052187	15	-684.6105	1401.423	4.1357532	2.133334e-03
20.17952	+	NA	2.258373	+	-1.4753203	1.2729058	-1.8533177	0.4374197	NA	-5.882071	-3.1734625	NA	NA	NA	0.3114096	0.3120336	16	-683.4605	1401.428	4.1409364	2.127812e-03
21.60240	+	NA	2.092895	+	-1.4846531	1.0634495	-1.7130581	NA	NA	-5.638843	NA	NA	NA	-1.550167	0.3045923	0.3052027	15	-684.6131	1401.428	4.1411349	2.127601e-03
20.90799	+	1.1616618	2.280804	NA	-1.8717956	1.0343683	-1.6047521	NA	NA	-5.591837	-1.3633690	NA	NA	NA	0.2908375	0.2914203	13	-686.9048	1401.464	4.1770713	2.089713e-03
21.24626	+	1.5338360	2.165395	NA	-1.4438779	NA	-1.5216643	NA	0.9710635	-4.868407	NA	NA	NA	-1.692324	0.2908010	0.2913838	13	-686.9108	1401.476	4.1890975	2.077185e-03
21.65386	+	NA	2.048332	NA	NA	NA	-1.4041006	NA	1.6091993	-4.969691	NA	NA	+	NA	0.2770763	0.2776315	11	-689.1534	1401.496	4.2089526	2.056666e-03
20.92394	+	NA	2.211188	NA	-1.5742052	1.0453447	-1.5940284	0.1411846	1.2614230	-5.275097	-1.9303811	NA	+	NA	0.3043892	0.3049992	15	-684.6473	1401.496	4.2094650	2.056139e-03
20.87903	+	NA	2.201360	NA	-1.6383318	1.0243288	-1.5001749	0.1771210	1.2680309	-4.971515	-2.0571384	NA	+	-1.820616	0.3112011	0.3118247	16	-683.4959	1401.499	4.2117668	2.053774e-03
21.49194	+	NA	2.179474	NA	-1.7810684	1.0676040	-1.5965961	-0.0875680	NA	-5.686068	NA	NA	+	NA	0.2906518	0.2912342	13	-686.9354	1401.525	4.2383410	2.026666e-03
20.90538	+	-0.0091022	2.196282	NA	-1.5482114	1.0244382	-1.5658579	NA	1.2283958	-5.260060	-1.9585071	NA	+	NA	0.3042924	0.3049022	15	-684.6636	1401.529	4.2420308	2.022930e-03
21.48577	+	0.1194659	2.193391	NA	-1.8072335	1.0827360	-1.6198370	NA	NA	-5.693235	NA	NA	+	NA	0.2906377	0.2912201	13	-686.9377	1401.530	4.2429746	2.021976e-03
20.13808	+	-0.5708248	2.049918	+	-1.3509858	1.2248377	-1.8382724	-0.2689074	NA	-5.599623	-3.6997956	NA	+	NA	0.3247077	0.3253584	18	-681.1789	1401.539	4.2521755	2.012695e-03
21.81241	+	NA	1.916559	+	NA	0.9849530	-1.6567524	NA	1.4715202	-5.016957	NA	NA	+	-1.595243	0.3110704	0.3116937	16	-683.5181	1401.543	4.2561725	2.008677e-03
20.85687	+	0.0220760	2.183870	NA	-1.6055279	0.9989349	-1.4669702	NA	1.2276730	-4.952590	-2.0828011	NA	+	-1.812809	0.3110495	0.3116728	16	-683.5217	1401.550	4.2632681	2.001563e-03
19.91517	+	NA	1.911362	+	NA	NA	-1.6675427	NA	NA	-4.908678	-3.9313855	NA	+	-1.659406	0.3042097	0.3048193	15	-684.6775	1401.557	4.2698481	1.994989e-03
19.87733	+	NA	1.808617	+	NA	NA	-1.4974720	-1.1027924	NA	-4.788088	-4.0325664	NA	+	-1.637458	0.3110259	0.3116492	16	-683.5257	1401.558	4.2712818	1.993559e-03
19.97210	+	1.4380364	2.221938	+	-1.2627001	1.2259542	-1.7482366	NA	0.7328274	-5.223775	-3.4752646	NA	NA	-1.609815	0.3245672	0.3252176	18	-681.2032	1401.588	4.3008702	1.964283e-03
21.75868	+	NA	2.024036	+	-1.3386286	NA	-1.8192294	NA	NA	-5.563594	NA	NA	NA	NA	0.2904575	0.2910395	13	-686.9674	1401.589	4.3024339	1.962748e-03
20.09598	+	0.8879278	2.117791	+	-1.3038814	NA	-1.8686997	NA	NA	-5.319499	-3.4728665	NA	NA	NA	0.3040793	0.3046886	15	-684.6994	1401.601	4.3137113	1.951712e-03
20.86241	+	1.2548771	2.272034	NA	-1.9258219	1.0095605	-1.5099658	NA	NA	-5.295503	-1.4572400	NA	NA	-1.751360	0.2971617	0.2977572	14	-685.8567	1401.631	4.3441871	1.922197e-03
21.61252	+	NA	2.108563	NA	NA	0.8924099	-1.3723605	NA	1.6492603	-5.196136	NA	NA	+	NA	0.2834652	0.2840333	12	-688.1148	1401.641	4.3543300	1.912474e-03
20.14305	+	NA	2.228730	+	-1.2448304	1.1776063	-1.7206132	NA	0.2513906	-5.795728	-3.1396309	NA	NA	NA	0.3105716	0.3111940	16	-683.6028	1401.713	4.4255198	1.845597e-03
20.86818	+	1.6026687	2.291052	NA	-1.5921858	1.0306905	-1.5853451	NA	0.9827592	-5.342784	-1.3380473	NA	NA	NA	0.2969011	0.2974961	14	-685.9001	1401.718	4.4309412	1.840600e-03
21.59160	+	1.0148714	2.082057	+	-1.5737372	1.1289507	-1.8242902	NA	NA	-5.462908	NA	NA	NA	-1.690930	0.3105522	0.3111745	16	-683.6061	1401.719	4.4321189	1.839517e-03
22.01313	+	NA	1.857546	+	NA	NA	-1.6712801	NA	1.4709921	-4.725845	NA	NA	+	-1.685312	0.3037221	0.3043307	15	-684.7595	1401.721	4.4337673	1.838001e-03
20.02986	+	NA	2.157326	+	-1.2136515	1.3068041	-1.7781800	NA	0.9963252	-5.067695	-3.7744737	+	+	NA	0.3377567	0.3384335	20	-678.8959	1401.735	4.4485034	1.824509e-03
20.12852	+	-0.6878386	2.072280	+	-1.1471190	1.2539771	-1.8506029	0.0504964	1.0708944	-5.379056	-3.7990642	NA	+	NA	0.3309439	0.3316071	19	-680.0934	1401.738	4.4512001	1.822050e-03
19.89075	+	-0.8894352	1.956757	+	NA	1.1487422	-1.7167002	NA	NA	-5.552473	-3.8304870	NA	+	NA	0.3103246	0.3109465	16	-683.6447	1401.796	4.5093451	1.769841e-03
21.45633	+	0.1752292	2.179178	NA	-1.8580610	1.0645725	-1.5291314	NA	NA	-5.415189	NA	NA	+	-1.686148	0.2965780	0.2971723	14	-685.9538	1401.825	4.5384531	1.744270e-03
21.54055	+	0.1581059	2.100865	NA	-1.3230595	NA	-1.6054476	NA	1.1687263	-5.113508	NA	NA	+	NA	0.2897315	0.2903121	13	-687.0871	1401.829	4.5417414	1.741404e-03
20.19875	+	-0.5906522	2.041455	+	-1.4224028	1.1919022	-1.7550298	-0.2317140	NA	-5.317557	-3.7556399	NA	+	-1.724589	0.3306755	0.3313381	19	-680.1403	1401.832	4.5450589	1.738518e-03
21.47277	+	NA	2.167716	NA	-1.8399216	1.0537190	-1.5115187	-0.0489989	NA	-5.418356	NA	NA	+	-1.677963	0.2965334	0.2971276	14	-685.9612	1401.840	4.5532878	1.731380e-03
20.89036	+	NA	2.300020	NA	-1.7719992	0.9520502	-1.4373887	NA	NA	-5.762695	-1.2363780	NA	NA	NA	0.2828474	0.2834142	12	-688.2156	1401.843	4.5560223	1.729014e-03
21.56143	+	NA	2.096488	NA	-1.3214270	NA	-1.5994212	0.0059889	1.1641048	-5.125010	NA	NA	+	NA	0.2896851	0.2902656	13	-687.0947	1401.844	4.5570094	1.728161e-03
20.83624	+	NA	2.101817	NA	-1.4627622	NA	-1.4663000	-0.0534475	1.2237876	-4.651890	-2.1939219	NA	+	-1.863007	0.3033288	0.3039367	15	-684.8255	1401.853	4.5659001	1.720496e-03
20.84529	+	-0.0753477	2.104290	NA	-1.4711944	NA	-1.4731369	NA	1.2338029	-4.659188	-2.1994328	NA	+	-1.864614	0.3033248	0.3039327	15	-684.8262	1401.854	4.5672505	1.719334e-03
19.66804	+	1.4098681	2.142457	+	NA	1.1700258	-1.6892509	NA	1.0931912	-5.319807	-3.5831495	NA	NA	NA	0.3101228	0.3107442	16	-683.6789	1401.865	4.5778114	1.710279e-03
20.13904	+	0.9788201	2.114911	+	-1.3670610	NA	-1.7784393	NA	NA	-5.042445	-3.5170891	NA	NA	-1.721787	0.3100593	0.3106806	16	-683.6897	1401.886	4.5993410	1.691967e-03
20.43821	+	NA	2.130553	NA	-1.4149109	1.0123764	NA	NA	1.2744737	-3.972817	-2.2466755	NA	+	-2.085978	0.2963169	0.2969107	14	-685.9972	1401.912	4.6252868	1.670159e-03
20.85498	+	NA	2.223594	NA	-1.6534049	NA	-1.4576679	NA	NA	-5.475375	-1.3882170	NA	NA	NA	0.2757666	0.2763192	11	-689.3652	1401.920	4.6325155	1.664134e-03
20.82388	+	1.6908251	2.282070	NA	-1.6483409	1.0060481	-1.4917112	NA	0.9735294	-5.051551	-1.4305641	NA	NA	-1.734842	0.3031100	0.3037174	15	-684.8623	1401.926	4.6393958	1.658419e-03
20.87336	+	1.0649428	2.200452	NA	-1.7353669	NA	-1.6127942	NA	NA	-5.296915	-1.5197356	NA	NA	NA	0.2825326	0.2830988	12	-688.2670	1401.946	4.6587030	1.642486e-03
20.88176	+	NA	2.110179	NA	-1.3934409	NA	-1.5616522	-0.0949890	1.2160709	-4.956153	-2.0693267	NA	+	NA	0.2961843	0.2967778	14	-686.0193	1401.956	4.6693788	1.633742e-03
20.89864	+	-0.1113990	2.115342	NA	-1.4083252	NA	-1.5751193	NA	1.2346040	-4.968558	-2.0733630	NA	+	NA	0.2961615	0.2967550	14	-686.0231	1401.964	4.6769466	1.627572e-03
21.79586	+	NA	2.016345	+	-1.3971059	NA	-1.7245025	NA	NA	-5.308933	NA	NA	NA	-1.646399	0.2960998	0.2966931	14	-686.0333	1401.984	4.6974789	1.610948e-03
21.34685	+	NA	2.310065	NA	-1.8824407	1.0917782	-1.6028419	0.5379743	NA	-5.890005	NA	NA	NA	NA	0.2824123	0.2829783	12	-688.2866	1401.985	4.6979296	1.610585e-03
20.82557	+	1.1633031	2.193196	NA	-1.7946195	NA	-1.5149074	NA	NA	-4.998611	-1.6138706	NA	NA	-1.804607	0.2892568	0.2898365	13	-687.1652	1401.985	4.6980501	1.610488e-03
20.18964	+	-0.7088230	2.063931	+	-1.2174500	1.2209974	-1.7667334	0.0906997	1.0798914	-5.092662	-3.8562327	NA	+	-1.739724	0.3370164	0.3376918	20	-679.0266	1401.997	4.7099154	1.600962e-03
21.07945	+	NA	2.095930	NA	-1.3224514	1.0752534	NA	NA	1.1983184	-4.153825	NA	NA	+	-1.940092	0.2891543	0.2897337	13	-687.1821	1402.019	4.7318113	1.583530e-03
19.83876	+	-0.4037293	1.955332	+	NA	1.1182196	-1.6594238	-0.3786817	1.3039727	-5.161849	-3.9787429	NA	+	NA	0.3233067	0.3239545	18	-681.4214	1402.024	4.7371596	1.579301e-03
21.50787	+	0.2171757	2.087591	NA	-1.3792223	NA	-1.5130267	NA	1.1634230	-4.836730	NA	NA	+	-1.716548	0.2959052	0.2964982	14	-686.0657	1402.049	4.7621405	1.559698e-03
19.94435	+	1.2525592	2.182266	+	-1.3185721	1.2256941	-1.8095338	-0.3243111	NA	-5.618015	-3.4173530	NA	NA	NA	0.3163940	0.3170281	17	-682.6105	1402.054	4.7673527	1.555639e-03
21.63305	+	NA	2.032654	NA	NA	NA	-1.3104143	NA	1.6192176	-4.716670	NA	NA	+	-1.556193	0.2821818	0.2827472	12	-688.3242	1402.060	4.7730960	1.551178e-03
19.35904	+	NA	1.973137	+	NA	1.1578118	NA	NA	1.4693736	-3.840495	-3.9685825	NA	+	-1.904611	0.3095341	0.3101544	16	-683.7787	1402.064	4.7773935	1.547848e-03
21.54084	+	NA	2.085618	NA	-1.3837836	NA	-1.5130028	0.0489737	1.1667884	-4.855588	NA	NA	+	-1.712722	0.2958298	0.2964226	14	-686.0782	1402.074	4.7872237	1.540259e-03
21.08758	+	NA	2.058866	NA	NA	NA	-1.3782454	NA	1.7035035	-4.821347	-1.8021432	NA	+	NA	0.2820237	0.2825889	12	-688.3499	1402.112	4.8246149	1.511730e-03
19.94243	+	NA	2.032999	+	NA	NA	-1.6326446	NA	NA	-5.396964	-3.4282035	NA	NA	NA	0.2888550	0.2894338	13	-687.2314	1402.117	4.8303242	1.507421e-03
20.23625	+	NA	2.259485	+	-1.5446326	1.2456536	-1.7798666	0.5020059	NA	-5.642927	-3.2011877	NA	NA	-1.537954	0.3161786	0.3168122	17	-682.6474	1402.128	4.8410814	1.499335e-03
21.52110	+	NA	2.079493	NA	-1.5816019	NA	-1.5683718	-0.3039101	NA	-5.370999	NA	NA	+	NA	0.2819397	0.2825047	12	-688.3636	1402.139	4.8519820	1.491186e-03
21.47993	+	1.3307011	2.106527	+	-1.2740873	1.1529402	-1.8776261	NA	0.8547383	-5.519953	NA	NA	NA	NA	0.3091907	0.3098103	16	-683.8369	1402.181	4.8937323	1.460379e-03
20.83314	+	1.5078864	2.211302	NA	-1.4555094	NA	-1.5931820	NA	0.9868798	-5.048159	-1.5018185	NA	NA	NA	0.2886532	0.2892316	13	-687.2646	1402.184	4.8967105	1.458206e-03
20.90706	+	NA	2.191005	NA	-1.8454550	1.0048379	-1.5604376	-0.1975034	NA	-5.537261	-1.8594439	NA	+	NA	0.2954585	0.2960506	14	-686.1399	1402.198	4.9105516	1.448150e-03
19.54229	+	NA	2.045164	+	-1.0022293	1.2313230	NA	NA	1.1674418	-3.897629	-3.8324538	NA	+	-2.035583	0.3159709	0.3166041	17	-682.6829	1402.199	4.9121422	1.446998e-03
21.20915	+	NA	2.275809	NA	-1.5907272	0.9810718	-1.4232117	NA	0.4251248	-5.756306	NA	NA	NA	NA	0.2817209	0.2822854	12	-688.3993	1402.210	4.9232957	1.438951e-03
19.71241	+	0.8721251	2.093695	+	NA	1.1582038	-1.6992309	NA	NA	-5.582902	-3.5438033	NA	NA	NA	0.3022135	0.3028191	15	-685.0127	1402.227	4.9402299	1.426819e-03
20.86351	+	NA	2.181327	NA	-1.9104497	0.9837672	-1.4670493	-0.1634124	NA	-5.237128	-1.9839089	NA	+	-1.809125	0.3021799	0.3027855	15	-685.0183	1402.238	4.9514762	1.418818e-03
19.28031	+	NA	1.990016	+	NA	1.2066338	NA	NA	1.4492745	-4.103935	-3.8899758	NA	+	NA	0.3021449	0.3027504	15	-685.0242	1402.250	4.9632126	1.410517e-03
20.93310	+	-0.1434206	2.207055	NA	-1.8926911	1.0309716	-1.5931799	NA	NA	-5.575430	-1.8519130	NA	+	NA	0.2952935	0.2958853	14	-686.1673	1402.252	4.9653500	1.409010e-03
20.78743	+	1.6010842	2.203817	NA	-1.5168641	NA	-1.4964901	NA	0.9774005	-4.755053	-1.5937469	NA	NA	-1.788101	0.2952583	0.2958500	14	-686.1731	1402.264	4.9770417	1.400797e-03
20.88376	+	-0.1127509	2.194790	NA	-1.9499489	1.0055018	-1.4940478	NA	NA	-5.267381	-1.9784452	NA	+	-1.815216	0.3020646	0.3026699	15	-685.0377	1402.277	4.9901619	1.391638e-03
21.79308	+	NA	1.987127	+	-1.4231172	1.1063441	-1.8699189	-0.3242249	NA	-5.685607	NA	NA	+	NA	0.3088990	0.3095180	16	-683.8863	1402.280	4.9925234	1.389996e-03
20.38487	+	NA	2.051959	NA	-1.2802380	NA	NA	NA	1.2840011	-3.658983	-2.3617553	NA	+	-2.142602	0.2883582	0.2889360	13	-687.3131	1402.281	4.9937336	1.389155e-03
21.55170	+	0.0144125	2.110921	NA	-1.6541737	NA	-1.6311052	NA	NA	-5.405790	NA	NA	+	NA	0.2814349	0.2819988	12	-688.4458	1402.303	5.0164580	1.373460e-03
21.59334	+	NA	2.091921	NA	NA	0.8695428	-1.2824586	NA	1.6579480	-4.945197	NA	NA	+	-1.506942	0.2882431	0.2888207	13	-687.3320	1402.319	5.0315752	1.363118e-03
21.26001	+	1.2857861	2.230850	NA	-1.7609624	1.0527488	-1.5847317	-0.2289769	NA	-5.634464	NA	NA	NA	NA	0.2881134	0.2886908	13	-687.3533	1402.361	5.0742000	1.334374e-03
20.81471	+	NA	2.219063	NA	-1.6993054	NA	-1.3568622	NA	NA	-5.222283	-1.4552193	NA	NA	-1.623452	0.2812512	0.2818149	12	-688.4757	1402.363	5.0762414	1.333013e-03
21.07753	+	NA	2.110052	NA	-1.2484265	1.0990173	NA	NA	1.2100603	-4.399443	NA	NA	+	NA	0.2812019	0.2817654	12	-688.4838	1402.379	5.0923227	1.322338e-03
20.81059	+	NA	2.086005	NA	-1.7329188	NA	-1.4348355	-0.3746468	NA	-4.919139	-2.1231133	NA	+	-1.850390	0.2949070	0.2954980	14	-686.2314	1402.381	5.0936681	1.321448e-03
21.50110	+	NA	2.068713	NA	-1.6443041	NA	-1.4821354	-0.2617327	NA	-5.102812	NA	NA	+	-1.708303	0.2880468	0.2886240	13	-687.3643	1402.383	5.0960919	1.319848e-03
21.87458	+	-0.1468219	2.011034	+	-1.2128790	1.1261554	-1.8826707	NA	1.0783446	-5.467156	NA	NA	+	NA	0.3154129	0.3160449	17	-682.7783	1402.390	5.1029604	1.315323e-03
21.84513	+	NA	2.012382	+	-1.2069005	1.1253728	-1.8805962	-0.0354002	1.0760932	-5.454402	NA	NA	+	NA	0.3153801	0.3160121	17	-682.7839	1402.401	5.1141661	1.307974e-03
21.86294	+	-0.2853732	2.017314	+	-1.5110934	1.1476829	-1.9217626	NA	NA	-5.755087	NA	NA	+	NA	0.3085188	0.3091370	16	-683.9507	1402.408	5.1212328	1.303361e-03
21.03521	+	NA	2.044554	NA	NA	NA	-1.2752772	NA	1.7213236	-4.535129	-1.9303133	NA	+	-1.691631	0.2879624	0.2885394	13	-687.3781	1402.411	5.1238428	1.301661e-03
20.85218	+	NA	2.293576	NA	-1.8124323	0.9239671	-1.3410420	NA	NA	-5.511014	-1.3037445	NA	NA	-1.561529	0.2879121	0.2884891	13	-687.3864	1402.427	5.1403620	1.290954e-03
20.85501	+	NA	2.094166	NA	-1.6625131	NA	-1.5297163	-0.4140321	NA	-5.219537	-2.0006010	NA	+	NA	0.2878652	0.2884420	13	-687.3941	1402.443	5.1557866	1.281036e-03
21.25374	+	NA	2.197194	NA	-1.4488912	NA	-1.4446415	NA	0.4614659	-5.470063	NA	NA	NA	NA	0.2741312	0.2746806	11	-689.6290	1402.447	5.1602926	1.278153e-03
19.92810	+	-0.8857368	1.941745	+	NA	1.1102902	-1.6298184	NA	NA	-5.287696	-3.8903332	NA	+	-1.553619	0.3151928	0.3158245	17	-682.8159	1402.465	5.1781613	1.266785e-03
20.03017	+	-1.0670759	2.039530	+	-1.5275965	1.2588362	-1.6249002	NA	NA	-4.345403	-3.7874482	+	+	-2.088537	0.3424616	0.3431479	21	-678.0617	1402.482	5.1949334	1.256206e-03
19.89329	+	NA	2.101948	+	NA	1.0582582	-1.5242952	NA	NA	-5.511566	-3.3606559	NA	NA	-1.323446	0.3014126	0.3020166	15	-685.1469	1402.496	5.2086507	1.247619e-03
21.85772	+	NA	1.974065	+	-1.4971835	1.0722562	-1.7864282	-0.2930878	NA	-5.398688	NA	NA	+	-1.734018	0.3151025	0.3157339	17	-682.8313	1402.496	5.2090336	1.247380e-03
21.51940	+	0.0741562	2.097598	NA	-1.7090958	NA	-1.5379831	NA	NA	-5.125951	NA	NA	+	-1.727469	0.2876829	0.2882594	13	-687.4241	1402.503	5.2156845	1.243239e-03
21.52448	+	1.4113966	2.094704	+	-1.3388119	1.1164590	-1.7915874	NA	0.8488500	-5.236248	NA	NA	NA	-1.681755	0.3150276	0.3156589	17	-682.8441	1402.522	5.2346288	1.231519e-03
21.76459	+	0.8284166	2.013106	+	-1.4014459	NA	-1.9171642	NA	NA	-5.423179	NA	NA	NA	NA	0.2944807	0.2950709	14	-686.3021	1402.522	5.2350818	1.231240e-03
21.32657	+	NA	2.304701	NA	-1.9413225	1.0792309	-1.5234762	0.5998759	NA	-5.646993	NA	NA	NA	-1.574190	0.2875866	0.2881629	13	-687.4399	1402.534	5.2473109	1.223734e-03
21.08717	+	NA	2.115288	NA	NA	0.8358565	-1.3493610	NA	1.7332751	-5.048357	-1.6912460	NA	+	NA	0.2875419	0.2881182	13	-687.4472	1402.549	5.2619731	1.214796e-03
19.58316	+	NA	2.056895	+	-1.3212066	1.2502128	NA	NA	NA	-4.172640	-3.6823017	NA	+	-2.042116	0.3080497	0.3086671	16	-684.0300	1402.567	5.2799072	1.203951e-03
21.93142	+	-0.1174087	1.994882	+	-1.2786959	1.0880379	-1.7935823	NA	1.0801952	-5.171084	NA	NA	+	-1.745701	0.3217105	0.3223552	18	-681.6970	1402.575	5.2884616	1.198813e-03
21.90969	+	NA	1.999303	+	-1.2800671	1.0913241	-1.7965470	-0.0017549	1.0844178	-5.163549	NA	NA	+	-1.747406	0.3216858	0.3223304	18	-681.7013	1402.584	5.2969950	1.193709e-03
20.19344	+	NA	2.223854	+	-1.2998912	1.1419245	-1.6394941	NA	0.2175998	-5.571322	-3.1636521	NA	NA	-1.449090	0.3148223	0.3154531	17	-682.8792	1402.592	5.3047532	1.189087e-03
21.92091	+	-0.2567920	2.001310	+	-1.5771061	1.1094823	-1.8328575	NA	NA	-5.459951	NA	NA	+	-1.743091	0.3147910	0.3154218	17	-682.8845	1402.602	5.3154341	1.182754e-03
20.86675	+	-0.2099622	2.114548	NA	-1.8165195	NA	-1.5002359	NA	NA	-4.972731	-2.0926632	NA	+	-1.867276	0.2942365	0.2948261	14	-686.3426	1402.603	5.3160854	1.182369e-03
19.99293	+	1.3105390	2.179908	+	-1.3839756	1.1949406	-1.7305091	-0.2918660	NA	-5.355100	-3.4577065	NA	NA	-1.612219	0.3216241	0.3222686	18	-681.7119	1402.605	5.3182708	1.181077e-03
19.73464	+	NA	2.049105	+	NA	1.2132301	-1.6349625	NA	1.3625820	-4.792580	-3.9481486	+	+	NA	0.3284583	0.3291165	19	-680.5273	1402.606	5.3189302	1.180688e-03
19.87859	+	-0.4070043	1.941077	+	NA	1.0802806	-1.5716189	-0.3659231	1.3253632	-4.886550	-4.0413739	NA	+	-1.598021	0.3284545	0.3291127	19	-680.5279	1402.607	5.3202517	1.179908e-03
21.80283	+	0.9195265	2.003177	+	-1.4720858	NA	-1.8257533	NA	NA	-5.132473	NA	NA	NA	-1.778321	0.3010240	0.3016272	15	-685.2120	1402.626	5.3387888	1.169023e-03
20.45437	+	NA	2.141630	NA	-1.3343735	1.0439975	NA	NA	1.2804273	-4.250035	-2.1177309	NA	+	NA	0.2872954	0.2878712	13	-687.4877	1402.630	5.3429166	1.166612e-03
21.06606	+	NA	2.110009	NA	-1.6629255	1.0790252	NA	NA	NA	-4.422596	NA	NA	+	-1.961573	0.2804080	0.2809699	12	-688.6129	1402.638	5.3506281	1.162123e-03
19.66735	+	NA	2.002483	+	NA	1.1732643	-1.5095241	NA	1.3468295	-4.179979	-4.0265796	+	+	-1.873274	0.3351896	0.3358612	20	-679.3486	1402.641	5.3538231	1.160268e-03
19.87659	+	NA	2.028512	+	-1.3812130	1.2012359	-1.5556171	-0.5641855	NA	-4.269706	-3.8177871	+	+	-2.054948	0.3419607	0.3426460	21	-678.1508	1402.660	5.3731106	1.149132e-03
21.23745	+	1.5286199	2.265758	NA	-1.5489207	1.0863551	-1.6100503	0.0525412	0.9888746	-5.437673	NA	NA	NA	NA	0.2939798	0.2945689	14	-686.3852	1402.688	5.4011796	1.133117e-03
19.99758	+	NA	1.999029	+	-1.4430727	NA	-1.6723934	NA	NA	-3.966418	-3.8367771	+	+	-2.177169	0.3282074	0.3288651	19	-680.5710	1402.693	5.4063194	1.130209e-03
20.92186	+	-0.2455026	2.125448	NA	-1.7536571	NA	-1.6025230	NA	NA	-5.282854	-1.9635206	NA	+	NA	0.2870574	0.2876326	13	-687.5268	1402.708	5.4210718	1.121903e-03
21.36610	+	NA	2.209443	NA	-1.6807166	NA	-1.5738115	0.3293516	NA	-5.570193	NA	NA	NA	NA	0.2733218	0.2738696	11	-689.7594	1402.708	5.4210747	1.121902e-03
21.19395	+	NA	2.174212	NA	-1.8947931	1.1154377	-1.3802675	NA	NA	-4.612764	NA	+	+	-2.024526	0.3076252	0.3082417	16	-684.1017	1402.710	5.4234171	1.120588e-03
19.69636	+	1.4819698	2.133682	+	NA	1.1342035	-1.6066459	NA	1.0998720	-5.069745	-3.6291699	NA	NA	-1.464465	0.3144592	0.3150893	17	-682.9412	1402.716	5.4287197	1.117621e-03
20.02134	+	1.2407029	2.134632	+	-1.0932691	NA	-1.8372201	NA	0.7595828	-5.123983	-3.5239072	NA	NA	NA	0.3075889	0.3082053	16	-684.1079	1402.723	5.4356869	1.113735e-03
19.44322	+	NA	2.057062	+	-0.9181295	1.2770521	NA	NA	1.1714125	-4.172870	-3.7603182	NA	+	NA	0.3075761	0.3081925	16	-684.1100	1402.727	5.4400189	1.111325e-03
21.23289	+	1.3490072	2.221136	NA	-1.8171484	1.0377825	-1.5001431	-0.2016984	NA	-5.365774	NA	NA	NA	-1.658563	0.2938484	0.2944372	14	-686.4070	1402.732	5.4447284	1.108711e-03
19.88160	+	NA	2.140806	+	NA	1.0804489	-1.5686347	NA	0.5961376	-5.630510	-3.2852177	NA	NA	NA	0.3006941	0.3012967	15	-685.2672	1402.736	5.4491788	1.106247e-03
21.12122	+	NA	2.016035	NA	-1.1726537	NA	NA	NA	1.2011337	-3.844946	NA	NA	+	-1.987395	0.2800525	0.2806137	12	-688.6707	1402.753	5.4661757	1.096885e-03
21.53246	+	NA	2.109946	+	-1.3165336	1.0853663	-1.7668713	NA	0.3701457	-5.816771	NA	NA	NA	NA	0.3006319	0.3012343	15	-685.2776	1402.757	5.4700050	1.094787e-03
19.91392	+	-0.3454459	1.864192	+	NA	NA	-1.6446071	-0.6155253	1.2296456	-4.828083	-4.0599067	NA	+	NA	0.3142202	0.3148499	17	-682.9820	1402.797	5.5102763	1.072963e-03
19.99926	+	-1.0147208	1.878062	+	NA	NA	-1.7335117	NA	NA	-5.227176	-3.9053596	NA	+	NA	0.3004977	0.3010999	15	-685.3000	1402.802	5.5149094	1.070481e-03
21.61486	+	NA	2.135615	+	-1.5516698	1.1669819	-1.8887240	0.3532190	NA	-5.925924	NA	NA	NA	NA	0.3004665	0.3010686	15	-685.3053	1402.812	5.5253553	1.064904e-03
20.45809	+	NA	2.145851	NA	-1.7705014	1.0221244	NA	NA	NA	-4.271408	-2.1171011	NA	+	-2.097171	0.2866163	0.2871907	13	-687.5991	1402.853	5.5657774	1.043597e-03
20.71544	+	NA	2.238363	NA	-1.6807844	1.0513206	-1.3642585	NA	1.1173091	-4.623484	-2.1465195	+	+	-2.098219	0.3208489	0.3214919	18	-681.8455	1402.872	5.5854961	1.033359e-03
21.29158	+	NA	2.192298	NA	-1.5966222	1.1115931	-1.3786326	NA	1.0375895	-4.686124	NA	+	+	-1.945589	0.3139878	0.3146170	17	-683.0216	1402.877	5.5895569	1.031263e-03
20.17357	+	-0.4685922	1.934426	+	-1.1641085	NA	-1.7930567	-0.5778399	NA	-5.197154	-3.8192773	NA	+	NA	0.3139834	0.3146126	17	-683.0224	1402.878	5.5910701	1.030483e-03
21.26645	+	1.3534470	2.129456	NA	-1.5607616	NA	-1.5553558	-0.4710547	NA	-5.312682	NA	NA	NA	NA	0.2796624	0.2802228	12	-688.7341	1402.880	5.5929474	1.029516e-03
20.21263	+	NA	2.141445	+	-1.1375419	NA	-1.7347272	NA	0.3081635	-5.426186	-3.2502249	NA	NA	NA	0.3002532	0.3008549	15	-685.3409	1402.884	5.5966768	1.027598e-03
21.97432	+	NA	1.885239	+	-1.2527314	NA	-1.8337624	-0.5715120	NA	-5.337909	NA	NA	+	NA	0.3000149	0.3006161	15	-685.3808	1402.963	5.6763446	9.874693e-04
19.78564	+	-0.1915592	1.900682	+	NA	1.0507502	-1.6007694	-0.8798640	NA	-5.392333	-3.8934522	NA	+	NA	0.3136884	0.3143170	17	-683.0727	1402.979	5.6916578	9.799375e-04
20.23609	+	-0.4922288	1.928817	+	-1.2441404	NA	-1.7071778	-0.5302025	NA	-4.913173	-3.8743805	NA	+	-1.805578	0.3205333	0.3211756	18	-681.8999	1402.981	5.6942158	9.786850e-04
21.03536	+	NA	2.099668	NA	NA	0.8059297	-1.2506933	NA	1.7494833	-4.763360	-1.8227695	NA	+	-1.636071	0.2930839	0.2936712	14	-686.5336	1402.985	5.6979220	9.768731e-04
21.18345	+	NA	2.265920	NA	-1.6387759	0.9600762	-1.3368827	NA	0.3926627	-5.530897	NA	NA	NA	-1.463880	0.2862071	0.2867806	13	-687.6662	1402.987	5.6999865	9.758652e-04
19.77731	+	1.2931678	2.063064	+	NA	NA	-1.7063254	NA	1.0789549	-4.992235	-3.6559796	NA	NA	NA	0.2999288	0.3005299	15	-685.3951	1402.992	5.7051198	9.733637e-04
21.34303	+	NA	2.349544	NA	-1.7330885	1.1239935	-1.6255827	0.8746802	0.7805397	-5.772811	NA	NA	NA	NA	0.2861903	0.2867638	13	-687.6690	1402.992	5.7055000	9.731787e-04
19.97844	+	NA	2.028087	+	NA	NA	-1.5437185	NA	NA	-5.177059	-3.4533690	NA	NA	-1.431959	0.2930392	0.2936265	14	-686.5409	1403.000	5.7126958	9.696836e-04
22.03464	+	NA	1.874725	+	-1.3356246	NA	-1.7479444	-0.5311101	NA	-5.050240	NA	NA	+	-1.806516	0.3067657	0.3073805	16	-684.2469	1403.001	5.7137291	9.691828e-04
20.64871	+	NA	2.217890	NA	-1.9949195	1.0600040	-1.3669647	NA	NA	-4.553289	-2.0132509	+	+	-2.171503	0.3136079	0.3142364	17	-683.0864	1403.006	5.7191029	9.665821e-04
20.08320	+	-1.0556185	2.084538	+	-1.4624017	1.2985859	-1.7569193	NA	NA	-5.010037	-3.7058057	+	+	NA	0.3341221	0.3347917	20	-679.5363	1403.016	5.7292318	9.616993e-04
20.23668	+	NA	2.144668	+	-1.2940087	NA	-1.8099355	0.1811431	NA	-5.485315	-3.2766784	NA	NA	NA	0.2997898	0.3003906	15	-685.4184	1403.039	5.7515842	9.510110e-04
21.06307	+	NA	2.124316	NA	-1.5916056	1.1032071	NA	NA	NA	-4.673748	NA	NA	+	NA	0.2722861	0.2728317	11	-689.9261	1403.041	5.7543618	9.496911e-04
20.06511	+	1.3257792	2.131535	+	-1.1589391	NA	-1.7481656	NA	0.7486961	-4.852047	-3.5670286	NA	NA	-1.707391	0.3134687	0.3140968	17	-683.1101	1403.054	5.7665691	9.439122e-04
21.74210	+	NA	1.892953	+	NA	0.9749668	-1.6868611	-0.3916905	1.3368742	-5.262177	NA	NA	+	NA	0.3065553	0.3071696	16	-684.2824	1403.072	5.7847488	9.353711e-04
21.21053	+	1.5906828	2.255906	NA	-1.6057006	1.0712963	-1.5257000	0.0785951	0.9851037	-5.170766	NA	NA	NA	-1.652072	0.2996711	0.3002716	15	-685.4382	1403.078	5.7912560	9.323327e-04
19.92663	+	NA	2.067324	+	-1.3047099	1.2337491	-1.6769142	-0.6055791	NA	-4.915179	-3.7436060	+	+	NA	0.3338953	0.3345644	20	-679.5761	1403.096	5.8089482	9.241216e-04
21.42381	+	NA	2.240553	NA	-1.5274546	1.1284170	-1.5047130	NA	1.0868212	-5.304939	NA	+	+	NA	0.3064814	0.3070955	16	-684.2949	1403.097	5.8096865	9.237805e-04
19.48390	+	NA	2.068871	+	-1.2379243	1.2961535	NA	NA	NA	-4.449706	-3.6094214	NA	+	NA	0.2996009	0.3002013	15	-685.4499	1403.102	5.8147110	9.214627e-04
19.74068	+	0.9401688	2.084725	+	NA	1.1227117	-1.6176125	NA	NA	-5.337234	-3.5890699	NA	NA	-1.448042	0.3064535	0.3070676	16	-684.2996	1403.106	5.8191066	9.194397e-04
20.88966	+	NA	2.196680	NA	-1.5428216	1.0305575	NA	NA	NA	-4.873561	NA	NA	NA	NA	0.2651769	0.2657083	10	-691.0635	1403.114	5.8266263	9.159892e-04
21.22529	+	NA	2.188451	NA	-1.5019148	NA	-1.3549007	NA	0.4272919	-5.243252	NA	NA	NA	-1.514185	0.2789424	0.2795013	12	-688.8510	1403.114	5.8267322	9.159407e-04
19.45139	+	NA	1.898490	+	NA	NA	NA	NA	1.4636429	-3.481477	-4.0426874	NA	+	-2.013190	0.2995443	0.3001446	15	-685.4594	1403.121	5.8336140	9.127944e-04
21.92320	+	NA	1.816444	+	NA	NA	-1.6780974	-0.5753754	1.2809759	-4.980339	NA	NA	+	NA	0.2995151	0.3001153	15	-685.4643	1403.130	5.8433810	9.083477e-04
21.32573	+	NA	2.223515	NA	-1.8375757	1.1333166	-1.5117489	NA	NA	-5.254356	NA	+	+	NA	0.2994886	0.3000888	15	-685.4687	1403.139	5.8522247	9.043400e-04
20.40016	+	NA	2.061097	NA	-1.1930490	NA	NA	NA	1.2903771	-3.934016	-2.2334133	NA	+	NA	0.2788232	0.2793820	12	-688.8703	1403.152	5.8653834	8.984095e-04
20.05247	+	NA	2.019837	+	-1.1765164	NA	-1.6576866	NA	0.9871445	-4.022292	-3.9459723	+	+	-2.119221	0.3337014	0.3343701	20	-679.6102	1403.164	5.8770454	8.931862e-04
19.95335	+	-0.3510016	1.852384	+	NA	NA	-1.5522643	-0.5935305	1.2549384	-4.548866	-4.1232411	NA	+	-1.690287	0.3199913	0.3206326	18	-681.9932	1403.168	5.8808001	8.915109e-04
21.23829	+	1.4166974	2.120812	NA	-1.6211058	NA	-1.4695041	-0.4398565	NA	-5.043468	NA	NA	NA	-1.691349	0.2856364	0.2862088	13	-687.7597	1403.174	5.8870001	8.887515e-04
20.88075	+	NA	2.190752	NA	-1.6021485	1.0013079	NA	NA	NA	-4.664120	NA	NA	NA	-1.774803	0.2718637	0.2724085	11	-689.9940	1403.177	5.8901553	8.873505e-04
20.17964	+	NA	2.291466	+	-1.3883766	1.2923994	-1.8610565	0.6704609	0.5270686	-5.803760	-3.1664487	NA	NA	NA	0.3130696	0.3136969	17	-683.1781	1403.190	5.9025666	8.818610e-04
21.34506	+	NA	2.204927	NA	-1.7432037	NA	-1.4932754	0.3946154	NA	-5.326417	NA	NA	NA	-1.604123	0.2787045	0.2792630	12	-688.8896	1403.191	5.9039239	8.812627e-04
22.03156	+	NA	1.908535	+	-1.0389463	NA	-1.8436123	-0.2936720	1.0490065	-5.107479	NA	NA	+	NA	0.3061847	0.3067982	16	-684.3449	1403.197	5.9097819	8.786853e-04
22.09175	+	NA	1.898001	+	-1.1207525	NA	-1.7572128	-0.2505072	1.0583633	-4.815495	NA	NA	+	-1.820528	0.3130470	0.3136743	17	-683.1820	1403.197	5.9102567	8.784767e-04
21.69379	+	1.2381927	2.026969	+	-1.1610844	NA	-1.8829045	NA	0.8745325	-5.192110	NA	NA	NA	NA	0.2992385	0.2998382	15	-685.5104	1403.223	5.9357421	8.673535e-04
21.11984	+	NA	2.028842	NA	-1.0932120	NA	NA	NA	1.2133393	-4.089352	NA	NA	+	NA	0.2716905	0.2722349	11	-690.0218	1403.233	5.9457999	8.630027e-04
20.02696	+	NA	2.249103	+	-1.3702459	1.2388996	-1.6389539	NA	NA	-5.242098	-3.1827209	+	NA	NA	0.3197908	0.3204316	18	-682.0277	1403.237	5.9497969	8.612797e-04
20.06851	+	-0.9352658	2.064377	+	-1.2817241	1.2456518	-1.6163521	NA	0.9146999	-4.395285	-3.8842009	+	+	-2.035389	0.3471461	0.3478417	22	-677.2252	1403.247	5.9596079	8.570650e-04
20.03517	+	-1.0063143	1.864877	+	NA	NA	-1.6403694	NA	NA	-4.956744	-3.9664358	NA	+	-1.654851	0.3060335	0.3066468	16	-684.3704	1403.248	5.9607557	8.565733e-04
20.39632	+	NA	2.066677	NA	-1.6377983	NA	NA	NA	NA	-3.956072	-2.2380820	NA	+	-2.154479	0.2785023	0.2790604	12	-688.9224	1403.257	5.9695074	8.528332e-04
22.16190	+	-0.2539713	1.917697	+	-1.1718788	NA	-1.7941254	NA	1.1059886	-4.848692	NA	NA	+	-1.829944	0.3128568	0.3134837	17	-683.2143	1403.262	5.9750371	8.504785e-04
21.51640	+	0.0900569	2.201236	NA	-1.5134592	1.1091292	-1.6289633	0.2184442	1.2154653	-5.432228	NA	NA	+	NA	0.2991189	0.2997183	15	-685.5304	1403.263	5.9756864	8.502025e-04
20.16522	+	-0.5783792	1.953219	+	-0.9645126	NA	-1.8038405	-0.2788435	1.0260830	-4.976643	-3.9171156	NA	+	NA	0.3197142	0.3203548	18	-682.0409	1403.263	5.9761568	8.500025e-04
19.82002	+	0.7635217	2.015723	+	NA	NA	-1.7160065	NA	NA	-5.255205	-3.6164143	NA	NA	NA	0.2922232	0.2928088	14	-686.6759	1403.270	5.9826467	8.472488e-04
22.11258	+	-0.2907617	1.932021	+	-1.0984397	NA	-1.8876578	NA	1.1051743	-5.147674	NA	NA	+	NA	0.3059153	0.3065284	16	-684.3903	1403.288	6.0006034	8.396760e-04
19.60612	+	1.5663709	2.032388	+	NA	1.0556271	-1.5784447	-0.9193436	NA	-5.414973	-3.6152807	NA	NA	NA	0.3058891	0.3065021	16	-684.3948	1403.296	6.0094276	8.359794e-04
21.80208	+	-0.2124853	1.928486	+	NA	1.0191847	-1.7402008	NA	1.4435931	-5.307010	NA	NA	+	NA	0.3058590	0.3064719	16	-684.3998	1403.307	6.0195917	8.317417e-04
20.22823	+	-0.6033711	1.947754	+	-1.0431997	NA	-1.7172923	-0.2276674	1.0367398	-4.687788	-3.9737363	NA	+	-1.822006	0.3263832	0.3270373	19	-680.8882	1403.328	6.0408698	8.229396e-04
21.66978	+	NA	2.131343	+	-1.6258097	1.1377816	-1.8124402	0.4158944	NA	-5.672255	NA	NA	NA	-1.603883	0.3057770	0.3063898	16	-684.4137	1403.334	6.0472222	8.203299e-04
21.67187	+	NA	1.923909	+	NA	1.0253494	-1.7581057	NA	NA	-5.647072	NA	NA	+	NA	0.2920096	0.2925947	14	-686.7112	1403.340	6.0532675	8.178541e-04
19.37203	+	NA	1.893356	+	NA	1.0525824	NA	-0.7797025	1.2373663	-3.855876	-4.0262368	NA	+	-1.869269	0.3126143	0.3132408	17	-683.2556	1403.345	6.0575865	8.160899e-04
21.73216	+	1.3255541	2.016930	+	-1.2332279	NA	-1.7923105	NA	0.8676788	-4.904857	NA	NA	NA	-1.767935	0.3057075	0.3063201	16	-684.4254	1403.358	6.0706626	8.107717e-04
19.96672	+	NA	2.067151	+	NA	NA	-1.5937809	NA	0.6211429	-5.302186	-3.3758190	NA	NA	NA	0.2919459	0.2925310	14	-686.7217	1403.361	6.0743009	8.092981e-04
19.90999	+	1.4364315	2.216404	+	-1.1765194	1.2454541	-1.8137023	-0.1170532	0.7216574	-5.472029	-3.4435522	NA	NA	NA	0.3193986	0.3200386	18	-682.0951	1403.372	6.0846777	8.051100e-04
21.10565	+	NA	2.029731	NA	-1.5133794	NA	NA	NA	NA	-4.112514	NA	NA	+	-2.009268	0.2712498	0.2717934	11	-690.0926	1403.374	6.0873395	8.040392e-04
19.97969	+	1.3565092	2.066812	+	-1.1315348	NA	-1.7642605	-0.6335097	NA	-5.215281	-3.5366634	NA	NA	NA	0.3056547	0.3062672	16	-684.4343	1403.375	6.0884552	8.035907e-04
19.98302	+	NA	2.217650	+	-1.4199488	1.1984861	-1.5131230	NA	NA	-4.674427	-3.2215267	+	NA	-1.828449	0.3262390	0.3268927	19	-680.9133	1403.378	6.0909716	8.025803e-04
19.85937	+	-0.1480068	1.817682	+	NA	NA	-1.5899511	-1.0762487	NA	-5.065235	-3.9745661	NA	+	NA	0.3056377	0.3062502	16	-684.4371	1403.381	6.0941827	8.012927e-04
21.24525	+	1.5863301	2.159475	NA	-1.3529967	NA	-1.5785670	-0.2104952	0.9411187	-5.115817	NA	NA	NA	NA	0.2849916	0.2855627	13	-687.8653	1403.385	6.0980977	7.997258e-04
21.59607	+	NA	1.990667	+	-1.6334738	1.1625899	-1.6816127	NA	NA	-4.389501	NA	+	+	-2.071449	0.3261881	0.3268417	19	-680.9221	1403.396	6.1086484	7.955181e-04
22.15287	+	-0.3988028	1.922461	+	-1.4756006	NA	-1.8344116	NA	NA	-5.137236	NA	NA	+	-1.829332	0.3055881	0.3062004	16	-684.4455	1403.398	6.1109114	7.946184e-04
21.43167	+	NA	1.991629	+	NA	0.9859375	-1.6512340	NA	NA	-5.785397	NA	NA	NA	NA	0.2849416	0.2855126	13	-687.8735	1403.401	6.1144912	7.931974e-04
21.72429	+	NA	2.033541	+	-1.2075899	NA	-1.7793191	NA	0.4212264	-5.485796	NA	NA	NA	NA	0.2917879	0.2923726	14	-686.7479	1403.414	6.1265230	7.884399e-04
20.96455	+	NA	2.339010	NA	-1.9329069	1.0497449	-1.5803637	0.5383700	NA	-5.812101	-1.2574620	NA	NA	NA	0.2848992	0.2854701	13	-687.8804	1403.415	6.1283509	7.877197e-04
22.10230	+	-0.4349341	1.936640	+	-1.4021561	NA	-1.9279054	NA	NA	-5.435802	NA	NA	+	NA	0.2986582	0.2992567	15	-685.6073	1403.416	6.1294354	7.872926e-04
19.29538	+	NA	1.906425	+	NA	1.0958654	NA	-0.8137383	1.2075288	-4.114886	-3.9516692	NA	+	NA	0.3055027	0.3061149	16	-684.4599	1403.427	6.1396644	7.832763e-04
21.35353	+	1.3841450	2.024161	+	NA	1.0443033	-1.7270530	NA	1.2228048	-5.354552	NA	NA	NA	NA	0.2986090	0.2992074	15	-685.6155	1403.433	6.1458581	7.808544e-04
21.57818	+	NA	2.099760	+	-1.3770217	1.0481072	-1.6826912	NA	0.3379228	-5.575933	NA	NA	NA	-1.524503	0.3054445	0.3060566	16	-684.4697	1403.446	6.1592787	7.756322e-04
20.67160	+	NA	2.147305	NA	-1.5388488	NA	-1.3736825	NA	1.1276963	-4.249766	-2.2548437	+	+	-2.147080	0.3122934	0.3129192	17	-683.3102	1403.454	6.1668213	7.727125e-04
20.86820	+	NA	2.284243	NA	-1.6051359	1.0765801	-1.4994905	NA	1.1631258	-5.294303	-2.0042099	+	+	NA	0.3122689	0.3128946	17	-683.3144	1403.462	6.1751648	7.694957e-04
20.05663	+	NA	2.042337	+	-1.3714450	NA	-1.8099844	NA	NA	-4.646930	-3.7551083	+	+	NA	0.3191323	0.3197719	18	-682.1409	1403.463	6.1761994	7.690977e-04
21.96912	+	NA	1.799943	+	NA	NA	-1.5868554	-0.5562715	1.3062053	-4.703343	NA	NA	+	-1.669671	0.3053298	0.3059416	16	-684.4890	1403.485	6.1979264	7.607879e-04
21.34469	+	1.5335926	2.131533	NA	NA	NA	-1.4041015	NA	1.4244805	-4.985879	NA	NA	NA	NA	0.2708452	0.2713880	11	-690.1575	1403.504	6.2172161	7.534854e-04
20.91657	+	NA	2.108138	NA	-1.4681973	NA	NA	NA	NA	-4.354490	NA	NA	NA	-1.834420	0.2639451	0.2644740	10	-691.2595	1403.506	6.2185511	7.529827e-04
21.48009	+	1.2108316	2.054704	+	-1.4041562	1.1145581	-1.8485996	-0.3873095	NA	-5.668191	NA	NA	NA	NA	0.3052297	0.3058414	16	-684.5059	1403.519	6.2316338	7.480732e-04
20.26435	+	NA	2.139054	+	-1.2000034	NA	-1.6473770	NA	0.2701252	-5.197804	-3.2723662	NA	NA	-1.552216	0.3051413	0.3057527	16	-684.5207	1403.548	6.2614194	7.370148e-04
21.63040	+	NA	1.929033	+	NA	NA	-1.6757388	NA	NA	-5.499318	NA	NA	NA	NA	0.2775759	0.2781321	12	-689.0725	1403.557	6.2697724	7.339431e-04
21.61698	+	NA	2.020668	NA	NA	NA	-1.3527302	-0.2971206	1.5213717	-4.957689	NA	NA	+	NA	0.2775477	0.2781039	12	-689.0771	1403.566	6.2789001	7.306012e-04
20.29502	+	NA	2.148395	+	-1.3709349	NA	-1.7337152	0.2547891	NA	-5.242904	-3.3034948	NA	NA	-1.616375	0.3050635	0.3056748	16	-684.5338	1403.575	6.2876074	7.274273e-04
20.47455	+	NA	2.156907	NA	-1.6912027	1.0539045	NA	NA	NA	-4.551472	-1.9862024	NA	+	NA	0.2775024	0.2780584	12	-689.0844	1403.581	6.2935823	7.252574e-04
21.49183	+	0.1220448	2.189438	NA	-1.5709837	1.0947454	-1.5432562	0.2482080	1.2164697	-5.160381	NA	NA	+	-1.683152	0.3050406	0.3056519	16	-684.5377	1403.582	6.2953193	7.246277e-04
19.37209	+	NA	1.913039	+	NA	NA	NA	NA	1.4420908	-3.744566	-3.9627101	NA	+	NA	0.2912688	0.2918524	14	-686.8336	1403.585	6.2979878	7.236616e-04
20.92784	+	NA	2.112134	NA	-1.4024383	NA	NA	NA	NA	-4.561771	NA	NA	NA	NA	0.2567833	0.2572978	9	-692.3924	1403.588	6.3013993	7.224282e-04
20.88746	+	0.9626819	2.168256	NA	-1.6667357	1.0748750	NA	NA	NA	-4.416863	NA	NA	NA	-1.937519	0.2774754	0.2780314	12	-689.0888	1403.589	6.3023260	7.220936e-04
21.32327	+	NA	2.343644	NA	-1.7935355	1.1110564	-1.5467494	0.9309393	0.7689834	-5.534149	NA	NA	NA	-1.557284	0.2912535	0.2918371	14	-686.8361	1403.590	6.3030275	7.218404e-04
21.79359	+	NA	1.874294	+	NA	0.9359186	-1.5996986	-0.3808255	1.3587005	-4.987213	NA	NA	+	-1.588970	0.3118052	0.3124300	17	-683.3933	1403.620	6.3328690	7.111499e-04
20.59667	+	NA	2.126091	NA	-1.8552619	NA	-1.3762180	NA	NA	-4.175897	-2.1270609	+	+	-2.221763	0.3049066	0.3055177	16	-684.5602	1403.627	6.3404164	7.084713e-04
20.12182	+	-0.9183002	2.109286	+	-1.2074188	1.2837640	-1.7444865	NA	0.9550371	-5.044460	-3.8089942	+	+	NA	0.3392348	0.3399146	21	-678.6345	1403.627	6.3404681	7.084530e-04
19.80402	+	1.3741106	2.056279	+	NA	NA	-1.6174107	NA	1.0865671	-4.735492	-3.7028187	NA	NA	-1.566415	0.3049010	0.3055120	16	-684.5612	1403.629	6.3423260	7.077952e-04
20.87349	+	1.3512516	2.258306	NA	-1.8085938	0.9995428	-1.5613575	-0.2662313	NA	-5.539421	-1.3739870	NA	NA	NA	0.2911266	0.2917100	14	-686.8571	1403.632	6.3449205	7.068776e-04
19.94572	+	NA	2.074479	+	-1.2135328	1.2221128	-1.5899534	-0.3203422	0.8824830	-4.359047	-3.8836821	+	+	-2.016499	0.3460679	0.3467614	22	-677.4183	1403.633	6.3457410	7.065876e-04
22.03290	+	-0.3403798	1.864121	+	NA	NA	-1.7570017	NA	1.4364266	-5.030374	NA	NA	+	NA	0.2980035	0.2986007	15	-685.7165	1403.635	6.3477893	7.058643e-04
20.83669	+	NA	2.232807	NA	-1.5108168	NA	-1.4197122	NA	0.4470611	-5.396646	-1.3506342	NA	NA	NA	0.2772613	0.2778169	12	-689.1234	1403.659	6.3716548	6.974915e-04
20.87361	+	NA	2.307259	NA	-1.6385066	0.9372429	-1.4027487	NA	0.4121489	-5.685638	-1.2010845	NA	NA	NA	0.2841150	0.2846843	13	-688.0086	1403.672	6.3848317	6.929112e-04
19.82338	+	-0.1913601	1.886002	+	NA	1.0129202	-1.5147662	-0.8754681	NA	-5.129269	-3.9527775	NA	+	-1.548264	0.3185231	0.3191614	18	-682.2455	1403.672	6.3854944	6.926816e-04
21.22993	+	NA	2.081159	NA	-1.7396629	NA	-1.3931104	NA	NA	-4.242833	NA	+	+	-2.061252	0.2978685	0.2984654	15	-685.7390	1403.680	6.3927786	6.901634e-04
19.62081	+	NA	1.958770	+	-0.8978547	NA	NA	NA	1.1928291	-3.512240	-3.9249505	NA	+	-2.136698	0.3047426	0.3053532	16	-684.5879	1403.683	6.3956492	6.891736e-04
19.85742	+	NA	2.107520	+	NA	1.0904211	-1.5994705	-0.0287032	NA	-5.724210	-3.3312515	NA	NA	NA	0.2978550	0.2984518	15	-685.7412	1403.684	6.3972990	6.886053e-04
21.21732	+	1.6486195	2.150719	NA	-1.4138600	NA	-1.4929052	-0.1802881	0.9379832	-4.848072	NA	NA	NA	-1.686237	0.2909310	0.2915140	14	-686.8893	1403.696	6.4094861	6.844220e-04
21.87842	+	NA	1.863639	+	NA	NA	-1.7785666	NA	NA	-5.358581	NA	NA	+	NA	0.2840384	0.2846076	13	-688.0212	1403.697	6.4098654	6.842922e-04
21.30296	+	1.6307133	2.195926	NA	NA	0.8851211	-1.3763343	NA	1.4643581	-5.207744	NA	NA	NA	NA	0.2771085	0.2776638	12	-689.1482	1403.708	6.4211081	6.804564e-04
19.67932	+	1.6185881	1.949635	+	NA	NA	-1.5674685	-1.1168342	NA	-5.086458	-3.6954340	NA	NA	NA	0.2977633	0.2983600	15	-685.7565	1403.715	6.4278306	6.781730e-04
21.64417	+	0.0742357	2.050574	NA	NA	NA	-1.4072894	NA	1.6124635	-4.964296	NA	NA	+	NA	0.2770866	0.2776418	12	-689.1517	1403.715	6.4282075	6.780452e-04
19.45718	+	NA	1.806442	+	NA	NA	NA	-0.9831905	1.1717428	-3.542017	-4.1068956	NA	+	-1.956181	0.3045733	0.3051837	16	-684.6163	1403.740	6.4526039	6.698245e-04
20.02978	+	1.4146585	2.067378	+	-1.2051474	NA	-1.6824646	-0.5912899	NA	-4.949789	-3.5758974	NA	NA	-1.693093	0.3114301	0.3120542	17	-683.4570	1403.747	6.4603844	6.672238e-04
20.82586	+	1.4142942	2.179493	NA	-1.3862431	1.0733525	NA	NA	1.0039609	-4.176344	NA	NA	NA	-1.918085	0.2838545	0.2844233	13	-688.0512	1403.757	6.4699626	6.640360e-04
21.45528	+	0.2494905	2.180064	NA	-1.7701637	1.0632281	-1.5937563	-0.1592741	NA	-5.661544	NA	NA	+	NA	0.2907408	0.2913234	14	-686.9207	1403.759	6.4722462	6.632783e-04
19.55761	+	NA	1.959190	+	-1.0921701	1.1246020	NA	-0.8116206	NA	-4.134240	-3.7906262	NA	+	-1.981056	0.3113904	0.3120144	17	-683.4638	1403.761	6.4738726	6.627391e-04
20.11222	+	NA	2.062834	+	-1.0954826	NA	-1.7908303	NA	1.0293402	-4.686306	-3.8712377	+	+	NA	0.3251130	0.3257645	19	-681.1086	1403.769	6.4816941	6.601524e-04
19.60888	+	1.7649035	2.098914	+	NA	1.1060083	-1.6168960	-0.5603372	0.9547380	-5.250776	-3.6217315	NA	NA	NA	0.3113614	0.3119853	17	-683.4687	1403.771	6.4837347	6.594792e-04
21.25031	+	NA	1.981115	NA	NA	NA	NA	NA	1.5994182	-3.838529	NA	NA	+	-1.823200	0.2699597	0.2705007	11	-690.2995	1403.788	6.5012301	6.537354e-04
20.93021	+	-0.1497786	2.210504	NA	-1.5811762	1.0481959	-1.5949741	0.1838210	1.2664757	-5.286339	-1.9559107	NA	+	NA	0.3044210	0.3050310	16	-684.6420	1403.791	6.5038663	6.528743e-04
20.80398	+	NA	2.264449	NA	-1.9298365	1.0866002	-1.5072241	NA	NA	-5.245295	-1.8588832	+	+	NA	0.3044068	0.3050168	16	-684.6444	1403.796	6.5086431	6.513168e-04
21.21474	+	NA	2.059972	NA	NA	0.9373462	NA	NA	1.6283372	-4.324699	NA	NA	+	NA	0.2699269	0.2704678	11	-690.3048	1403.799	6.5117437	6.503079e-04
21.78494	+	NA	2.034640	+	-1.3798116	NA	-1.8514970	0.1296930	NA	-5.569910	NA	NA	NA	NA	0.2905773	0.2911596	14	-686.9477	1403.813	6.5261649	6.456356e-04
20.88457	+	-0.1450165	2.200733	NA	-1.6451220	1.0271419	-1.5010615	0.2183703	1.2729090	-4.982386	-2.0825006	NA	+	-1.820470	0.3112308	0.3118545	17	-683.4909	1403.815	6.5280909	6.450142e-04
19.76414	+	NA	1.924295	+	NA	NA	-1.5270231	NA	1.3436247	-3.828184	-4.1027154	+	+	-1.970394	0.3249445	0.3255957	19	-681.1379	1403.827	6.5401121	6.411489e-04
21.33061	+	NA	2.099834	NA	-1.4408389	NA	-1.3915342	NA	1.0416519	-4.318882	NA	+	+	-1.981615	0.3042925	0.3049023	16	-684.6636	1403.834	6.5470752	6.389205e-04
20.80272	+	1.4318265	2.162853	NA	-1.6245029	NA	-1.5293189	-0.5068025	NA	-5.215320	-1.5386190	NA	NA	NA	0.2836138	0.2841822	13	-688.0905	1403.836	6.5485777	6.384407e-04
20.83252	+	1.4241929	2.251896	NA	-1.8689211	0.9784581	-1.4715838	-0.2382840	NA	-5.249918	-1.4649589	NA	NA	-1.743788	0.2973932	0.2979891	15	-685.8181	1403.838	6.5511372	6.376242e-04
20.93019	+	NA	2.337209	NA	-1.9961726	1.0325304	-1.4965567	0.6058519	NA	-5.552738	-1.3372192	NA	NA	-1.646095	0.2904962	0.2910783	14	-686.9611	1403.840	6.5529169	6.370571e-04
21.24212	+	NA	1.995226	NA	NA	NA	NA	NA	1.5858333	-4.064302	NA	NA	+	NA	0.2628737	0.2634005	10	-691.4297	1403.846	6.5589149	6.351494e-04
21.84833	+	-0.1880739	1.909476	+	NA	0.9793984	-1.6518432	NA	1.4632878	-5.029063	NA	NA	+	-1.592650	0.3111339	0.3117573	17	-683.5073	1403.848	6.5610294	6.344783e-04
21.59601	+	NA	2.094034	NA	NA	0.8756396	-1.3480474	-0.1442457	1.6058651	-5.186139	NA	NA	+	NA	0.2835740	0.2841423	13	-688.0970	1403.849	6.5615887	6.343008e-04
21.59285	+	0.1550668	2.113522	NA	NA	0.8956894	-1.3789339	NA	1.6562080	-5.185825	NA	NA	+	NA	0.2835099	0.2840781	13	-688.1075	1403.870	6.5825173	6.276979e-04
19.89648	+	-0.1494547	1.805316	+	NA	NA	-1.4994001	-1.0641212	NA	-4.799455	-4.0342239	NA	+	-1.637551	0.3110577	0.3116811	17	-683.5203	1403.874	6.5868861	6.263283e-04
20.90619	+	NA	2.243084	NA	-1.7456105	NA	-1.5484919	0.3360017	NA	-5.488659	-1.4045754	NA	NA	NA	0.2765942	0.2771484	12	-689.2314	1403.875	6.5875377	6.261243e-04
21.52878	+	1.2758085	2.045613	+	-1.4741663	1.0813645	-1.7665054	-0.3617219	NA	-5.388472	NA	NA	NA	-1.680611	0.3110546	0.3116779	17	-683.5208	1403.875	6.5879595	6.259922e-04
21.36429	+	NA	2.243198	NA	-1.5368833	NA	-1.5941618	0.6355521	0.7230803	-5.453109	NA	NA	NA	NA	0.2765762	0.2771304	12	-689.2343	1403.880	6.5933641	6.243029e-04
21.56622	+	1.2958653	1.959024	+	NA	NA	-1.7440551	NA	1.2105927	-5.069707	NA	NA	NA	NA	0.2903723	0.2909542	14	-686.9815	1403.881	6.5937679	6.241769e-04
19.92433	+	NA	1.910283	+	-1.2061420	NA	-1.5087546	-0.8382953	NA	-3.853653	-3.9405288	+	+	-2.126013	0.3316556	0.3323202	20	-679.9689	1403.881	6.5944082	6.239771e-04
20.59884	+	NA	1.999692	NA	NA	NA	NA	NA	1.7082293	-3.670260	-2.0920574	NA	+	-1.956573	0.2765636	0.2771178	12	-689.2363	1403.884	6.5974331	6.230341e-04
19.85057	+	0.9823860	2.205512	+	-1.5035373	1.2690736	-1.6279603	NA	NA	-4.545336	-3.4448530	+	NA	-1.953480	0.3316450	0.3323096	20	-679.9707	1403.885	6.5981117	6.228227e-04
21.22292	+	NA	2.044294	NA	NA	0.9071098	NA	NA	1.6401515	-4.097385	NA	NA	+	-1.765847	0.2765594	0.2771136	12	-689.2370	1403.886	6.5987945	6.226101e-04
21.01321	+	1.0940684	2.243935	NA	-1.8993756	1.1109610	-1.3913784	NA	NA	-4.674735	NA	+	NA	-1.993380	0.3041082	0.3047176	16	-684.6946	1403.896	6.6090626	6.194218e-04
21.10311	+	NA	2.042696	NA	-1.4366899	NA	NA	NA	NA	-4.362434	NA	NA	+	NA	0.2627103	0.2632367	10	-691.4556	1403.898	6.6107842	6.188888e-04
21.76410	+	NA	2.025234	+	-1.2760216	NA	-1.6897302	NA	0.3854292	-5.242496	NA	NA	NA	-1.615734	0.2972118	0.2978074	15	-685.8483	1403.899	6.6115322	6.186574e-04
19.91628	+	NA	2.132977	+	NA	1.0447412	-1.4901786	NA	0.5795766	-5.423553	-3.3124239	NA	NA	-1.294264	0.3041004	0.3047098	16	-684.6959	1403.899	6.6116694	6.186150e-04
19.28662	+	NA	1.853274	+	NA	1.0354240	NA	-1.2174170	NA	-4.376196	-3.8752619	NA	+	NA	0.2971824	0.2977779	15	-685.8532	1403.908	6.6213421	6.156303e-04
20.89840	+	0.8484080	2.177563	NA	-1.5945867	1.0973753	NA	NA	NA	-4.672511	NA	NA	NA	NA	0.2695762	0.2701164	11	-690.3610	1403.911	6.6241374	6.147705e-04
20.23595	+	NA	2.291861	+	-1.4590419	1.2649300	-1.7879794	0.7295801	0.5157776	-5.568051	-3.1941203	NA	NA	-1.526649	0.3177680	0.3184048	18	-682.3751	1403.932	6.6446316	6.085031e-04
21.64433	+	NA	2.040832	+	-1.5626978	1.2013079	-1.8115250	NA	NA	-5.051632	NA	+	+	NA	0.3177565	0.3183933	18	-682.3771	1403.936	6.6485644	6.073077e-04
21.71936	+	NA	2.008574	+	-1.3708270	1.1380392	-1.6677276	NA	0.9575702	-4.430707	NA	+	+	-2.014516	0.3314968	0.3321611	20	-679.9967	1403.937	6.6499998	6.068720e-04
20.76248	+	1.5049569	2.158135	NA	-1.6902499	NA	-1.4380671	-0.4731767	NA	-4.925628	-1.6271306	NA	NA	-1.786580	0.2901989	0.2907804	14	-687.0101	1403.938	6.6509470	6.065846e-04
19.84674	+	0.8398778	2.008682	+	NA	NA	-1.6281382	NA	NA	-5.003123	-3.6624617	NA	NA	-1.549168	0.2970868	0.2976822	15	-685.8692	1403.940	6.6531498	6.059169e-04
20.95209	+	NA	2.261141	NA	-1.8109013	1.0334768	-1.2324232	NA	NA	-4.787742	NA	+	NA	-1.862414	0.2970621	0.2976574	15	-685.8733	1403.948	6.6613901	6.034256e-04
19.95862	+	1.4931476	2.213856	+	-1.2425316	1.2146881	-1.7349169	-0.0859229	0.7174564	-5.210841	-3.4836185	NA	NA	-1.606841	0.3245937	0.3252442	19	-681.1986	1403.949	6.6616805	6.033379e-04
21.08102	+	NA	2.301178	NA	-1.7638061	1.0558621	-1.3624248	NA	NA	-5.371692	NA	+	NA	NA	0.2901645	0.2907460	14	-687.0157	1403.949	6.6622949	6.031526e-04
19.99728	+	NA	2.114195	+	-1.1324710	1.2547479	-1.7101364	-0.3521475	0.9142799	-4.995227	-3.8133132	+	+	NA	0.3383067	0.3389847	21	-678.7987	1403.956	6.6688847	6.011686e-04
19.46693	+	-0.8388505	1.932975	+	NA	1.1354045	NA	NA	1.4352780	-3.896401	-3.9963122	NA	+	-1.897642	0.3107937	0.3114165	17	-683.5651	1403.964	6.6765378	5.988726e-04
22.07114	+	-0.3088328	1.846579	+	NA	NA	-1.6630923	NA	1.4574645	-4.748572	NA	NA	+	-1.680135	0.3038939	0.3045029	16	-684.7306	1403.968	6.6810979	5.975087e-04
19.36078	+	NA	1.839317	+	NA	0.9919730	NA	-1.1940682	NA	-4.131119	-3.9457901	NA	+	-1.813934	0.3038839	0.3044929	16	-684.7323	1403.971	6.6844516	5.965076e-04
21.72106	+	NA	1.904579	+	NA	0.9860038	-1.6721138	NA	NA	-5.383884	NA	NA	+	-1.541630	0.2969488	0.2975439	15	-685.8921	1403.986	6.6990858	5.921588e-04
20.87008	+	1.5930422	2.292379	NA	-1.5950090	1.0326786	-1.5877844	0.0153068	0.9855978	-5.345083	-1.3373651	NA	NA	NA	0.2969020	0.2974970	15	-685.8999	1404.002	6.7146666	5.875636e-04
19.57595	+	NA	2.166866	+	-1.1510142	1.2152587	NA	NA	NA	-4.722749	-3.1881642	NA	NA	NA	0.2899417	0.2905227	14	-687.0525	1404.023	6.7357264	5.814090e-04
19.83851	+	NA	1.970614	+	NA	NA	-1.6598264	NA	1.3601081	-4.461058	-4.0228050	+	+	NA	0.3174840	0.3181202	18	-682.4238	1404.029	6.7420251	5.795809e-04
20.83604	+	1.3067338	2.188911	NA	-1.3113538	1.0956238	NA	NA	1.0163260	-4.426505	NA	NA	NA	NA	0.2761125	0.2766658	12	-689.3093	1404.030	6.7432793	5.792175e-04
19.90873	+	0.8972556	2.239980	+	-1.4434868	1.3058942	-1.7516985	NA	NA	-5.159648	-3.3842709	+	NA	NA	0.3243256	0.3249756	19	-681.2451	1404.042	6.7545326	5.759676e-04
19.38049	+	NA	1.816398	+	NA	NA	NA	-1.0276504	1.1376288	-3.800057	-4.0321890	NA	+	NA	0.2967701	0.2973648	15	-685.9219	1404.046	6.7585607	5.748088e-04
21.81954	+	NA	1.761894	+	NA	NA	-1.6218921	-1.0052516	NA	-5.241438	NA	NA	+	NA	0.2898640	0.2904448	14	-687.0653	1404.048	6.7613486	5.740081e-04
19.44184	+	NA	1.759866	+	NA	NA	NA	-1.3656526	NA	-3.820628	-4.0260703	NA	+	-1.898866	0.2967204	0.2973150	15	-685.9301	1404.062	6.7750933	5.700768e-04
21.01125	+	NA	2.023028	NA	NA	NA	-1.3068596	-0.4046933	1.5876441	-4.798750	-1.8854634	NA	+	NA	0.2828796	0.2834464	13	-688.2104	1404.075	6.7882998	5.663248e-04
19.52980	+	NA	1.982050	+	-0.8851947	1.1505869	NA	-0.5346128	1.0436209	-3.901503	-3.8878816	NA	+	-1.996056	0.3173312	0.3179672	18	-682.4500	1404.081	6.7943808	5.646055e-04
21.43167	+	0.2808795	2.168372	NA	-1.8277373	1.0487261	-1.5081395	-0.1296511	NA	-5.390097	NA	NA	+	-1.681782	0.2966462	0.2972407	15	-685.9425	1404.087	6.7997747	5.630849e-04
21.52933	+	0.2008172	2.096977	NA	-1.3148268	NA	-1.5969424	-0.0528943	1.1577473	-5.107337	NA	NA	+	NA	0.2897424	0.2903230	14	-687.0853	1404.088	6.8013973	5.626282e-04
19.39079	+	-0.8567892	1.948932	+	NA	1.1835649	NA	NA	1.4145249	-4.160052	-3.9185922	NA	+	NA	0.3034591	0.3040672	16	-684.8036	1404.114	6.8272158	5.554118e-04
19.45967	+	NA	1.963631	+	-0.9947961	1.1598746	NA	-0.8710264	NA	-4.399605	-3.7280133	NA	+	NA	0.3034572	0.3040653	16	-684.8040	1404.115	6.8278682	5.552307e-04
20.42640	+	NA	2.110292	NA	-1.3803594	0.9805871	NA	-0.2130963	1.2237120	-3.979163	-2.2779270	NA	+	-2.068338	0.2965489	0.2971432	15	-685.9587	1404.119	6.8321543	5.540420e-04
21.38653	+	1.4589204	2.009503	+	NA	1.0066531	-1.6424649	NA	1.2344255	-5.091039	NA	NA	NA	-1.517943	0.3033931	0.3040011	16	-684.8147	1404.136	6.8493905	5.492878e-04
19.48897	+	NA	1.939195	+	NA	1.1702291	-1.4874335	NA	NA	-4.030695	-3.9172886	+	+	-1.909528	0.3240513	0.3247007	19	-681.2926	1404.137	6.8495304	5.492494e-04
21.92128	+	NA	1.845484	+	NA	NA	-1.6866831	NA	NA	-5.091747	NA	NA	+	-1.631977	0.2895930	0.2901733	14	-687.1099	1404.138	6.8506241	5.489491e-04
20.41194	+	NA	2.075762	NA	-1.5519380	NA	NA	NA	NA	-4.234090	-2.1078652	NA	+	NA	0.2688673	0.2694061	11	-690.4745	1404.138	6.8511018	5.488180e-04
21.46835	+	NA	2.147820	NA	-1.3676642	NA	-1.5202727	NA	1.0920162	-4.943564	NA	+	+	NA	0.2964909	0.2970850	15	-685.9683	1404.138	6.8514562	5.487207e-04
19.64598	+	-0.8142423	2.005777	+	-0.9966131	1.2091611	NA	NA	1.1360384	-3.951574	-3.8601328	NA	+	-2.028084	0.3171575	0.3177931	18	-682.4798	1404.141	6.8539279	5.480430e-04
19.66381	+	NA	1.969405	+	-1.2222407	NA	NA	NA	NA	-3.787282	-3.7729323	NA	+	-2.144960	0.2964704	0.2970645	15	-685.9717	1404.145	6.8582715	5.468541e-04
21.31590	+	1.6100911	2.119563	NA	NA	NA	-1.3145195	NA	1.4329150	-4.734731	NA	NA	NA	-1.525597	0.2757337	0.2762863	12	-689.3705	1404.153	6.8657045	5.448255e-04
20.43497	+	-0.2631188	2.122993	NA	-1.4162013	1.0067551	NA	NA	1.2655220	-3.993472	-2.3223651	NA	+	-2.080149	0.2964412	0.2970352	15	-685.9766	1404.155	6.8679858	5.442044e-04
20.83871	+	-0.0432517	2.101530	NA	-1.4645545	NA	-1.4665946	-0.0412625	1.2252209	-4.654959	-2.2002379	NA	+	-1.862950	0.3033315	0.3039393	16	-684.8251	1404.157	6.8700850	5.436335e-04
19.67071	+	NA	2.165246	+	-1.2157643	1.1679509	NA	NA	NA	-4.505889	-3.2137735	NA	NA	-1.779406	0.2964347	0.2970288	15	-685.9776	1404.157	6.8701336	5.436202e-04
20.83724	+	NA	2.192366	NA	-1.4570079	NA	-1.5127079	NA	1.1748598	-4.927888	-2.1046120	+	+	NA	0.3032937	0.3039015	16	-684.8314	1404.170	6.8827682	5.401968e-04
21.83666	+	NA	2.032544	+	-1.4619577	NA	-1.7727807	0.2006349	NA	-5.314210	NA	NA	NA	-1.675331	0.2963850	0.2969790	15	-685.9859	1404.174	6.8866525	5.391487e-04
21.59955	+	NA	2.007515	NA	NA	NA	-1.2641864	-0.2713468	1.5389395	-4.707535	NA	NA	+	-1.544854	0.2825747	0.2831410	13	-688.2601	1404.175	6.8877469	5.388538e-04
19.55545	+	NA	1.985975	+	NA	1.2109413	-1.6150650	NA	NA	-4.653513	-3.8360183	+	+	NA	0.3170553	0.3176907	18	-682.4973	1404.176	6.8889342	5.385340e-04
19.70922	+	NA	1.978007	+	NA	1.1225119	-1.5191529	-0.6975594	1.1515319	-4.685482	-4.0020730	+	+	NA	0.3307799	0.3314428	20	-680.1221	1404.188	6.9008001	5.353484e-04
20.11914	+	-1.2041909	1.939234	+	-1.4230369	NA	-1.6266558	NA	NA	-3.945678	-3.8861447	+	+	-2.180972	0.3307729	0.3314357	20	-680.1233	1404.190	6.9032632	5.346895e-04
21.36719	+	NA	2.130107	NA	-1.6785689	NA	-1.5273191	NA	NA	-4.890012	NA	+	+	NA	0.2894177	0.2899977	14	-687.1388	1404.195	6.9083410	5.333337e-04
19.63462	+	1.6322636	2.023615	+	NA	1.0205158	-1.4973733	-0.9167181	NA	-5.170392	-3.6602312	NA	NA	-1.444459	0.3101081	0.3107296	17	-683.6814	1404.196	6.9091917	5.331069e-04
20.79992	+	NA	2.227503	NA	-1.5678145	NA	-1.3244303	NA	0.4088208	-5.155913	-1.4177933	NA	NA	-1.587889	0.2824983	0.2830644	13	-688.2726	1404.200	6.9126776	5.321785e-04
20.87216	+	NA	2.242580	NA	-1.8134918	NA	-1.4632767	0.4083057	NA	-5.228502	-1.4824232	NA	NA	-1.685005	0.2824660	0.2830321	13	-688.2778	1404.210	6.9231939	5.293875e-04
19.36777	+	NA	1.770856	+	NA	NA	NA	-1.3980288	NA	-4.063440	-3.9557768	NA	+	NA	0.2893615	0.2899413	14	-687.1480	1404.214	6.9268586	5.284184e-04
21.39693	+	NA	2.023293	+	NA	0.9709015	-1.6066728	NA	0.7321868	-5.656991	NA	NA	NA	NA	0.2893315	0.2899113	14	-687.1530	1404.224	6.9367473	5.258122e-04
21.14905	+	1.0132429	2.288119	NA	-1.8422403	1.1285742	-1.5181095	NA	NA	-5.304791	NA	+	NA	NA	0.2962342	0.2968278	15	-686.0110	1404.224	6.9368217	5.257926e-04
21.63073	+	1.3151539	1.951894	+	-1.2281278	NA	-1.8097182	-0.6637242	NA	-5.307914	NA	NA	NA	NA	0.2962316	0.2968252	15	-686.0114	1404.225	6.9376727	5.255689e-04
20.35842	+	NA	2.016284	NA	-1.2198839	NA	NA	-0.4280660	1.1813987	-3.691026	-2.4231156	NA	+	-2.103737	0.2893259	0.2899057	14	-687.1539	1404.226	6.9385755	5.253318e-04
20.82891	+	1.6646666	2.285681	NA	-1.6560830	1.0114503	-1.4982827	0.0416800	0.9812500	-5.057605	-1.4289775	NA	NA	-1.736026	0.3031167	0.3037241	16	-684.8612	1404.229	6.9422206	5.243752e-04
21.35036	+	NA	2.076062	+	-1.5408269	1.1118176	-1.5583202	NA	NA	-4.599217	NA	+	NA	-1.895020	0.3168774	0.3175124	18	-682.5277	1404.237	6.9498793	5.223710e-04
20.88475	+	-0.0479356	2.109858	NA	-1.3954121	NA	-1.5619917	-0.0814623	1.2176657	-4.959573	-2.0760763	NA	+	NA	0.2961876	0.2967811	15	-686.0187	1404.239	6.9523198	5.217340e-04
20.61358	+	NA	2.011609	NA	NA	NA	NA	NA	1.6866362	-3.923217	-1.9664385	NA	+	NA	0.2685380	0.2690761	11	-690.5271	1404.243	6.9564891	5.206475e-04
19.64239	+	NA	1.932204	+	NA	1.0835276	-1.3952072	-0.6910027	1.1378139	-4.075862	-4.0797444	+	+	-1.867239	0.3374677	0.3381440	21	-678.9470	1404.252	6.9654095	5.183305e-04
21.07475	+	NA	2.084699	NA	-1.3039350	1.0593082	NA	-0.1120703	1.1710213	-4.158284	NA	NA	+	-1.929932	0.2892198	0.2897993	14	-687.1714	1404.261	6.9735179	5.162333e-04
20.49514	+	NA	2.234447	NA	-1.6589363	0.9443812	NA	NA	NA	-4.588836	-1.4675649	NA	NA	-1.840122	0.2753977	0.2759496	12	-689.4247	1404.261	6.9742463	5.160453e-04
21.64727	+	NA	1.831665	+	NA	0.9154103	-1.6278571	-0.8500889	NA	-5.517349	NA	NA	+	NA	0.2960811	0.2966744	15	-686.0364	1404.275	6.9877257	5.125790e-04
19.94178	+	NA	2.024535	+	NA	NA	-1.5888449	-0.2022245	NA	-5.395155	-3.4043463	NA	NA	NA	0.2891751	0.2897546	14	-687.1787	1404.275	6.9882225	5.124517e-04
20.43273	+	NA	2.157448	NA	-1.5427559	NA	NA	NA	NA	-4.280505	-1.6350706	NA	NA	-1.906969	0.2684361	0.2689740	11	-690.5434	1404.276	6.9890885	5.122299e-04
21.06965	+	0.0759704	2.098361	NA	-1.3235189	1.0769782	NA	NA	1.2013241	-4.146444	NA	NA	+	-1.942980	0.2891651	0.2897446	14	-687.1804	1404.279	6.9915167	5.116083e-04
20.92760	+	0.8545661	2.083363	NA	-1.5165541	NA	NA	NA	NA	-4.115666	NA	NA	NA	-1.982137	0.2684099	0.2689478	11	-690.5476	1404.284	6.9974651	5.100890e-04
21.61674	+	0.1254261	2.036417	NA	NA	NA	-1.3155849	NA	1.6247599	-4.706946	NA	NA	+	-1.559925	0.2822111	0.2827766	13	-688.3194	1404.293	7.0063335	5.078321e-04
21.58797	+	NA	1.961800	+	NA	NA	-1.6297877	NA	0.7504517	-5.371630	NA	NA	NA	NA	0.2821920	0.2827574	13	-688.3225	1404.300	7.0125610	5.062533e-04
21.40756	+	NA	2.115846	+	-1.4834891	1.1522103	-1.6870460	NA	NA	-5.195801	NA	+	NA	NA	0.3097954	0.3104162	17	-683.7345	1404.302	7.0152625	5.055700e-04
21.61477	+	NA	2.173829	+	-1.4466524	1.1878728	-1.8979821	0.6303505	0.6266986	-5.829677	NA	NA	NA	NA	0.3028743	0.3034813	16	-684.9018	1404.311	7.0235923	5.034687e-04
20.62854	+	NA	2.058989	NA	NA	0.8399151	NA	NA	1.7377906	-3.927925	-1.9795826	NA	+	-1.893569	0.2821327	0.2826981	13	-688.3322	1404.319	7.0318728	5.013885e-04
21.77279	+	NA	2.058141	+	-1.2908166	1.1743913	-1.7933246	NA	0.9977016	-5.075276	NA	+	+	NA	0.3235243	0.3241726	19	-681.3837	1404.319	7.0318871	5.013849e-04
20.00120	+	NA	2.061314	+	NA	NA	-1.5080046	NA	0.6023324	-5.090030	-3.4020126	NA	NA	-1.400191	0.2959438	0.2965368	15	-686.0593	1404.320	7.0333621	5.010153e-04
18.35377	NA	NA	1.613423	+	NA	1.0110618	-1.2082669	NA	1.4379607	-3.467073	-4.2259469	NA	+	NA	0.2821271	0.2826925	13	-688.3331	1404.321	7.0337012	5.009304e-04
21.65574	+	NA	1.917944	+	NA	NA	-1.5854131	NA	NA	-5.268650	NA	NA	NA	-1.473748	0.2821231	0.2826885	13	-688.3337	1404.322	7.0349986	5.006055e-04
20.50570	+	NA	2.236920	NA	-1.5983398	0.9796295	NA	NA	NA	-4.809834	-1.4106135	NA	NA	NA	0.2682844	0.2688220	11	-690.5677	1404.325	7.0375912	4.999570e-04
21.46657	+	0.3500642	2.080652	NA	-1.5675529	NA	-1.5643955	-0.4035124	NA	-5.337987	NA	NA	+	NA	0.2821148	0.2826801	13	-688.3351	1404.325	7.0377183	4.999253e-04
19.55913	+	NA	1.889388	+	NA	1.0686055	-1.4375029	-1.0987561	NA	-4.518748	-3.9483138	+	+	NA	0.3234943	0.3241426	19	-681.3889	1404.329	7.0422660	4.987898e-04
21.50385	+	0.2325949	2.086191	NA	-1.3762172	NA	-1.5099866	-0.0191392	1.1594540	-4.834607	NA	NA	+	-1.715863	0.2959067	0.2964996	15	-686.0654	1404.333	7.0456909	4.979364e-04
19.49325	+	NA	1.844066	+	NA	1.0297718	-1.3129532	-1.0872746	NA	-3.903323	-4.0276297	+	+	-1.891179	0.3303557	0.3310178	20	-680.1962	1404.336	7.0490715	4.970954e-04
19.70359	+	-0.9558365	2.010288	+	-1.3045414	1.2236005	NA	NA	NA	-4.227282	-3.7195354	NA	+	-2.033107	0.3096928	0.3103134	17	-683.7518	1404.337	7.0500230	4.968590e-04
21.09621	+	-0.1493009	2.054036	NA	NA	NA	-1.3713434	NA	1.6982483	-4.829848	-1.8256647	NA	+	NA	0.2820644	0.2826297	13	-688.3433	1404.341	7.0541242	4.958412e-04
20.83823	+	NA	2.300232	NA	-1.6897111	0.9109828	-1.3114453	NA	0.3761690	-5.445849	-1.2690987	NA	NA	-1.529564	0.2889657	0.2895448	14	-687.2132	1404.344	7.0571401	4.950940e-04
19.33511	+	NA	1.957786	+	NA	1.1516310	NA	NA	NA	-4.192739	-3.8220675	NA	+	-1.856401	0.2958603	0.2964532	15	-686.0731	1404.348	7.0610870	4.941179e-04
21.46441	+	NA	1.979078	+	NA	0.9476542	-1.5675858	NA	NA	-5.558459	NA	NA	NA	-1.379591	0.2889108	0.2894897	14	-687.2222	1404.362	7.0752240	4.906376e-04
20.80053	+	1.6647885	2.192549	NA	-1.4148403	NA	-1.5537453	-0.2449747	0.9413174	-5.020116	-1.5111555	NA	NA	NA	0.2888928	0.2894717	14	-687.2252	1404.368	7.0811522	4.891854e-04
21.59216	+	1.3780709	1.945793	+	NA	NA	-1.6538295	NA	1.2234373	-4.801575	NA	NA	NA	-1.607380	0.2957544	0.2963471	15	-686.0907	1404.383	7.0962815	4.854989e-04
19.25865	+	NA	1.974448	+	NA	1.1993162	NA	NA	NA	-4.444902	-3.7473781	NA	+	NA	0.2888381	0.2894169	14	-687.2342	1404.386	7.0991404	4.848054e-04
21.67577	+	1.3793894	1.945362	+	-1.3069195	NA	-1.7252447	-0.6285737	NA	-5.027202	NA	NA	NA	-1.754142	0.3025932	0.3031995	16	-684.9490	1404.405	7.1179451	4.802684e-04
21.34373	+	NA	2.238199	NA	-1.6009900	NA	-1.5140739	0.6955536	0.7120447	-5.213389	NA	NA	NA	-1.589378	0.2818602	0.2824250	13	-688.3766	1404.408	7.1206939	4.796088e-04
20.96545	+	NA	2.010959	NA	NA	NA	-1.2086514	-0.3824792	1.6115468	-4.516085	-2.0053231	NA	+	-1.679496	0.2887268	0.2893054	14	-687.2525	1404.423	7.1357522	4.760113e-04
19.70700	+	1.6867087	1.943242	+	NA	NA	-1.4817746	-1.1070718	NA	-4.838365	-3.7403316	NA	NA	-1.533724	0.3025300	0.3031363	16	-684.9596	1404.426	7.1391278	4.752086e-04
20.98289	+	NA	2.166684	NA	-1.6732029	NA	-1.2533880	NA	NA	-4.427330	NA	+	NA	-1.909332	0.2886574	0.2892359	14	-687.2639	1404.446	7.1585817	4.706087e-04
19.68511	+	1.8047365	2.007581	+	NA	NA	-1.6025893	-0.7931231	0.8840854	-4.919894	-3.7049498	NA	NA	NA	0.3024715	0.3030776	16	-684.9694	1404.446	7.1587736	4.705635e-04
19.83112	+	-0.9478094	2.000094	+	NA	1.1899455	-1.6009454	NA	1.3180258	-4.770056	-3.9828579	+	+	NA	0.3300331	0.3306945	20	-680.2526	1404.449	7.1617727	4.698584e-04
20.86317	+	1.3061685	2.094383	NA	-1.2364023	NA	NA	NA	1.0048342	-3.875385	NA	NA	NA	-1.962749	0.2748095	0.2753602	12	-689.5197	1404.451	7.1641045	4.693109e-04
21.27641	+	1.7025985	2.182875	NA	NA	0.8630746	-1.2902759	NA	1.4714542	-4.958890	NA	NA	NA	-1.477626	0.2816850	0.2822495	13	-688.4051	1404.465	7.1777559	4.661184e-04
20.38060	+	-0.3565447	2.041797	NA	-1.2825865	NA	NA	NA	1.2717635	-3.689001	-2.4544345	NA	+	-2.134087	0.2885886	0.2891669	14	-687.2752	1404.468	7.1812107	4.653140e-04
19.21065	+	NA	1.991595	+	-1.3726228	1.2944329	NA	NA	NA	-2.684449	-3.7652165	+	+	-2.426777	0.3230877	0.3237351	19	-681.4592	1404.470	7.1828781	4.649262e-04
19.51969	+	NA	1.967908	+	-0.8053378	NA	NA	NA	1.1979962	-3.786636	-3.8527041	NA	+	NA	0.2954760	0.2960681	15	-686.1370	1404.476	7.1887893	4.635541e-04
21.45499	+	1.4307800	2.090377	+	-1.2387989	1.1327505	-1.8535399	-0.1559459	0.8277682	-5.494365	NA	NA	NA	NA	0.3092797	0.3098994	17	-683.8218	1404.477	7.1900300	4.632666e-04
19.43141	+	NA	1.986292	+	-0.7891993	1.1858592	NA	-0.5972857	1.0329899	-4.171227	-3.8238087	NA	+	NA	0.3092781	0.3098978	17	-683.8221	1404.478	7.1905746	4.631405e-04
19.76531	+	-0.9651702	1.952372	+	NA	1.1493796	-1.4743389	NA	1.3013888	-4.154382	-4.0622654	+	+	-1.881414	0.3368225	0.3374975	21	-679.0608	1404.480	7.1931668	4.625406e-04
20.90656	+	0.0155403	2.191079	NA	-1.8446028	1.0045530	-1.5603627	-0.2017763	NA	-5.535998	-1.8565743	NA	+	NA	0.2954589	0.2960510	15	-686.1398	1404.481	7.1944645	4.622406e-04
20.97898	+	NA	2.376803	NA	-1.7832611	1.0823203	-1.6038918	0.8704916	0.7687152	-5.698969	-1.2073716	NA	NA	NA	0.2885309	0.2891091	14	-687.2847	1404.487	7.2002035	4.609161e-04
20.46647	+	1.0189529	2.210167	NA	-1.7353807	1.0159993	NA	NA	NA	-4.318962	-1.6051390	NA	NA	-2.023294	0.2816149	0.2821793	13	-688.4165	1404.488	7.2005840	4.608284e-04
20.76020	+	1.7368977	2.187569	NA	-1.4812137	NA	-1.4627083	-0.2125918	0.9379000	-4.732011	-1.6001826	NA	NA	-1.780702	0.2954387	0.2960307	15	-686.1432	1404.488	7.2011760	4.606920e-04
19.61997	+	NA	1.853578	+	-0.9368333	NA	NA	-1.0572779	NA	-3.787696	-3.9021821	NA	+	-2.051959	0.3023377	0.3029435	16	-684.9919	1404.491	7.2036531	4.601218e-04
19.97748	+	NA	1.947162	+	-1.1220121	NA	-1.6330506	-0.8888435	NA	-4.510412	-3.8671507	+	+	NA	0.3230145	0.3236618	19	-681.4719	1404.495	7.2081569	4.590868e-04
21.42380	+	0.7790424	1.980949	+	NA	1.0323977	-1.7356592	NA	NA	-5.663700	NA	NA	NA	NA	0.2885022	0.2890803	14	-687.2894	1404.497	7.2096486	4.587445e-04
20.64610	+	NA	2.072970	NA	NA	0.8778926	NA	NA	1.7182261	-4.184095	-1.8497625	NA	+	NA	0.2746332	0.2751835	12	-689.5481	1404.508	7.2209994	4.561483e-04
20.44064	+	NA	2.157137	NA	-1.4753406	NA	NA	NA	NA	-4.497881	-1.5823754	NA	NA	NA	0.2607831	0.2613057	10	-691.7610	1404.509	7.2216277	4.560051e-04
21.79669	+	NA	1.904723	+	-1.5269419	NA	-1.6878075	NA	NA	-4.003963	NA	+	+	-2.152150	0.3160631	0.3166964	18	-682.6671	1404.516	7.2286695	4.544023e-04
20.35278	+	NA	2.004061	NA	-1.4859938	NA	NA	-0.7299193	NA	-3.970624	-2.3596193	NA	+	-2.086492	0.2814981	0.2820622	13	-688.4355	1404.526	7.2386414	4.521423e-04
21.86276	+	NA	1.745013	+	NA	NA	-1.5326135	-0.9949003	NA	-4.978593	NA	NA	+	-1.614567	0.2952993	0.2958910	15	-686.1663	1404.534	7.2474733	4.501501e-04
20.86291	+	0.0204567	2.181418	NA	-1.9093237	0.9833855	-1.4669542	-0.1690345	NA	-5.235465	-1.9800473	NA	+	-1.809143	0.3021805	0.3027861	16	-685.0182	1404.543	7.2563551	4.481555e-04
20.76452	+	NA	2.171682	NA	-1.7841464	NA	-1.5203762	NA	NA	-4.875048	-1.9644731	+	+	NA	0.2952592	0.2958509	15	-686.1730	1404.548	7.2607691	4.471675e-04
21.05006	+	NA	2.066344	NA	-1.5635294	1.0183180	NA	-0.4238172	NA	-4.416344	NA	NA	+	-1.921305	0.2814084	0.2819723	13	-688.4501	1404.555	7.2678521	4.455866e-04
21.57935	+	NA	2.079608	NA	NA	0.8553398	-1.2620305	-0.1227341	1.6210012	-4.937404	NA	NA	+	-1.502612	0.2883218	0.2888996	14	-687.3191	1404.556	7.2689567	4.453406e-04
21.56775	+	0.2023592	2.098345	NA	NA	0.8737187	-1.2907058	NA	1.6670539	-4.930769	NA	NA	+	-1.512690	0.2883192	0.2888969	14	-687.3195	1404.557	7.2698257	4.451471e-04
21.11943	+	NA	2.206102	NA	-1.6213415	NA	-1.3871753	NA	NA	-5.018178	NA	+	NA	NA	0.2813922	0.2819561	13	-688.4528	1404.560	7.2731337	4.444115e-04
21.06996	+	NA	2.091625	NA	-1.2188644	1.0728092	NA	-0.1827148	1.1654563	-4.404623	NA	NA	+	NA	0.2813764	0.2819403	13	-688.4554	1404.565	7.2782641	4.432729e-04
21.44200	+	0.3813161	2.069982	NA	-1.6291401	NA	-1.4775662	-0.3700995	NA	-5.066028	NA	NA	+	-1.713402	0.2882546	0.2888322	14	-687.3301	1404.578	7.2910495	4.404483e-04
21.79888	+	-0.0290241	1.987044	+	-1.4248744	1.1067501	-1.8706240	-0.3157434	NA	-5.688496	NA	NA	+	NA	0.3089002	0.3095192	17	-683.8861	1404.606	7.3185516	4.344331e-04
18.53170	NA	NA	1.576561	+	NA	NA	-1.2696483	NA	1.4214095	-3.399846	-4.2670203	NA	+	NA	0.2743253	0.2748750	12	-689.5978	1404.607	7.3202984	4.340538e-04
20.42754	+	NA	2.093713	NA	-1.6485027	0.9414854	NA	-0.5333401	NA	-4.257634	-2.2083726	NA	+	-2.051855	0.2881653	0.2887428	14	-687.3448	1404.607	7.3203937	4.340331e-04
20.85585	+	NA	2.208488	NA	-1.3769863	1.0101384	NA	NA	0.5405214	-4.800515	NA	NA	NA	NA	0.2673866	0.2679224	11	-690.7112	1404.612	7.3245418	4.331339e-04
21.07821	+	-0.0052426	2.109883	NA	-1.2483594	1.0988952	NA	NA	1.2098524	-4.399926	NA	NA	+	NA	0.2812019	0.2817654	13	-688.4838	1404.622	7.3350867	4.308562e-04
19.57735	+	NA	1.761257	+	NA	NA	-1.2988931	-1.2687021	NA	-3.580630	-4.1115686	+	+	-1.971345	0.3226430	0.3232896	19	-681.5361	1404.624	7.3365408	4.305431e-04
19.54997	+	-0.8353826	2.016607	+	-0.9126853	1.2541420	NA	NA	1.1391788	-4.227176	-3.7889884	NA	+	NA	0.3088253	0.3094441	17	-683.8988	1404.631	7.3439227	4.289569e-04
19.63771	+	1.8331939	2.090607	+	NA	1.0709389	-1.5352632	-0.5546496	0.9628049	-5.002134	-3.6672279	NA	NA	-1.460250	0.3156727	0.3163053	18	-682.7339	1404.649	7.3621886	4.250571e-04
20.80579	+	0.1143293	2.086798	NA	-1.7272087	NA	-1.4342626	-0.4057334	NA	-4.910391	-2.1045549	NA	+	-1.850509	0.2949256	0.2955166	15	-686.2283	1404.659	7.3715134	4.230799e-04
21.04156	+	-0.1167317	2.040784	NA	NA	NA	-1.2699753	NA	1.7172054	-4.542050	-1.9488736	NA	+	-1.689671	0.2879873	0.2885644	14	-687.3741	1404.666	7.3789282	4.215143e-04
20.69185	+	NA	2.067834	NA	-1.7290215	1.1299789	NA	NA	NA	-3.177490	NA	+	+	-2.327452	0.2948656	0.2954565	15	-686.2383	1404.678	7.3914351	4.188866e-04
20.05140	+	NA	2.121490	+	-1.3292258	NA	-1.5281789	NA	NA	-4.277914	-3.3392115	+	NA	-1.930455	0.3155708	0.3162032	18	-682.7513	1404.684	7.3970260	4.177172e-04
20.43750	+	1.4716498	2.220621	NA	-1.4506713	1.0122716	NA	NA	1.0036815	-4.079513	-1.5597353	NA	NA	-2.002633	0.2879246	0.2885016	14	-687.3844	1404.687	7.3995295	4.171947e-04
20.84989	+	0.1096409	2.094946	NA	-1.6570665	NA	-1.5291372	-0.4438837	NA	-5.211107	-1.9833978	NA	+	NA	0.2878823	0.2884592	14	-687.3913	1404.700	7.4134165	4.143079e-04
21.04227	+	NA	2.090767	NA	NA	0.8044695	-1.3056003	-0.2550257	1.6591550	-5.026078	-1.7490124	NA	+	NA	0.2878741	0.2884510	14	-687.3927	1404.703	7.4161196	4.137483e-04
20.94015	+	0.7358235	2.091343	NA	-1.4392319	NA	NA	NA	NA	-4.370601	NA	NA	NA	NA	0.2601259	0.2606471	10	-691.8650	1404.717	7.4295907	4.109709e-04
20.22857	+	NA	2.139865	NA	-1.5168909	1.0617997	NA	NA	1.1216846	-3.212548	-2.2260908	+	+	-2.398232	0.3085439	0.3091622	17	-683.9464	1404.726	7.4391579	4.090097e-04
21.87694	+	-0.1557412	2.012109	+	-1.2153520	1.1275728	-1.8844229	0.0113167	1.0805549	-5.468956	NA	NA	+	NA	0.3154133	0.3160454	18	-682.7782	1404.738	7.4508647	4.066225e-04
20.43753	+	NA	2.114642	NA	-1.2895605	1.0014436	NA	-0.2829716	1.2129638	-4.255312	-2.1628915	NA	+	NA	0.2877056	0.2882821	14	-687.4203	1404.758	7.4714744	4.024539e-04
21.03871	+	1.4792150	2.279534	NA	-1.6624802	1.1092776	-1.3997964	NA	0.8413054	-4.748498	NA	+	NA	-1.924998	0.3084382	0.3090563	17	-683.9643	1404.762	7.4749355	4.017580e-04
19.97794	+	-0.8138857	2.013320	+	-1.4334387	1.2146709	-1.5692989	-0.3353527	NA	-4.290711	-3.8218387	+	+	-2.070501	0.3428813	0.3435684	22	-677.9870	1404.770	7.4832543	4.000904e-04
20.10032	+	NA	2.151329	+	-1.2734152	NA	-1.6618170	NA	NA	-4.864242	-3.3023613	+	NA	NA	0.3083696	0.3089875	17	-683.9759	1404.785	7.4981480	3.971221e-04
19.89324	+	NA	2.102374	+	NA	1.0595729	-1.5259549	0.0080534	NA	-5.511905	-3.3615079	NA	NA	-1.324283	0.3014131	0.3020171	16	-685.1468	1404.801	7.5135632	3.940730e-04
19.94788	+	1.5312031	2.097201	+	-0.9949529	NA	-1.7674979	-0.4430692	0.6794418	-5.071723	-3.5631409	NA	NA	NA	0.3083205	0.3089383	17	-683.9842	1404.802	7.5147512	3.938390e-04
21.10404	+	NA	1.986175	NA	-1.1244440	NA	NA	-0.3322907	1.1200274	-3.871670	NA	NA	+	-1.955188	0.2806465	0.2812089	13	-688.5741	1404.803	7.5158304	3.936265e-04
19.88493	+	NA	2.167991	+	NA	1.1339888	-1.6321645	0.3465258	0.7591678	-5.624814	-3.3077553	NA	NA	NA	0.3013965	0.3020005	16	-685.1496	1404.806	7.5191140	3.929808e-04
20.85061	+	NA	2.201725	NA	-1.4489563	0.9833182	NA	NA	0.4938797	-4.602907	NA	NA	NA	-1.727510	0.2737042	0.2742526	12	-689.6979	1404.807	7.5205036	3.927078e-04
21.08966	+	-0.0594595	2.113253	NA	NA	0.8344051	-1.3466070	NA	1.7311663	-5.051234	-1.7018584	NA	+	NA	0.2875484	0.2881246	14	-687.4462	1404.810	7.5231220	3.921940e-04
21.04453	+	0.9876946	2.145584	NA	-1.7433896	NA	-1.3984096	NA	NA	-4.302912	NA	+	NA	-2.029848	0.2944502	0.2950402	15	-686.3072	1404.816	7.5292427	3.909956e-04
19.64944	+	NA	1.805315	+	NA	NA	-1.4283767	-1.2878327	NA	-4.210464	-4.0320631	+	+	NA	0.3151756	0.3158072	18	-682.8189	1404.819	7.5321128	3.904349e-04
19.35862	+	NA	2.071419	+	NA	1.1306392	NA	NA	NA	-4.698288	-3.3479534	NA	NA	NA	0.2805857	0.2811480	13	-688.5840	1404.823	7.5356037	3.897540e-04
19.72175	+	NA	1.840094	+	NA	NA	-1.3755716	-0.9048734	1.0702381	-3.727077	-4.1647097	+	+	-1.952763	0.3289539	0.3296131	20	-680.4409	1404.825	7.5384249	3.892046e-04
21.04486	+	NA	2.073246	NA	-1.4777372	1.0320271	NA	-0.4926396	NA	-4.660493	NA	NA	+	NA	0.2736420	0.2741904	12	-689.7079	1404.828	7.5405305	3.887951e-04
19.60750	+	-0.9774216	2.021158	+	-1.2212585	1.2687331	NA	NA	NA	-4.504333	-3.6478247	NA	+	NA	0.3013192	0.3019230	16	-685.1625	1404.832	7.5450113	3.879250e-04
20.44925	+	-0.3212973	2.132310	NA	-1.3364369	1.0369867	NA	NA	1.2695113	-4.274229	-2.2131711	NA	+	NA	0.2874808	0.2880569	14	-687.4572	1404.832	7.5453058	3.878679e-04
20.87461	+	1.1942321	2.102455	NA	-1.1563340	NA	NA	NA	1.0174641	-4.124826	NA	NA	NA	NA	0.2666868	0.2672212	11	-690.8229	1404.835	7.5479501	3.873554e-04
20.40533	+	0.9260669	2.130347	NA	-1.6041536	NA	NA	NA	NA	-4.014492	-1.7734119	NA	NA	-2.077995	0.2736076	0.2741559	12	-689.7134	1404.839	7.5516202	3.866453e-04
21.86269	+	-0.0249317	1.973993	+	-1.4986949	1.0726096	-1.7870364	-0.2858012	NA	-5.401181	NA	NA	+	-1.733968	0.3151033	0.3157348	18	-682.8312	1404.844	7.5568030	3.856446e-04
21.50344	+	1.4952369	2.081169	+	-1.3090585	1.0995874	-1.7715523	-0.1308792	0.8262343	-5.215341	NA	NA	NA	-1.678276	0.3150902	0.3157216	18	-682.8334	1404.848	7.5613001	3.847784e-04
20.16291	+	NA	2.119083	NA	-1.8317686	1.0702373	NA	NA	NA	-3.139202	-2.0916795	+	+	-2.472362	0.3012556	0.3018593	16	-685.1732	1404.853	7.5663059	3.838166e-04
20.78870	+	NA	2.085948	NA	-1.4305672	1.1262541	NA	NA	1.0396122	-3.252357	NA	+	+	-2.248143	0.3012480	0.3018517	16	-685.1745	1404.856	7.5688479	3.833291e-04
21.63563	+	0.6984916	1.917422	+	NA	NA	-1.7523869	NA	NA	-5.379036	NA	NA	NA	NA	0.2804549	0.2810169	13	-688.6053	1404.865	7.5781371	3.815528e-04
19.57341	+	-0.9647366	1.853962	+	NA	NA	NA	NA	1.4245582	-3.553763	-4.0729290	NA	+	-2.002758	0.3012153	0.3018189	16	-685.1799	1404.867	7.5797978	3.812361e-04
21.66933	+	NA	2.168957	+	-1.5219421	1.1585331	-1.8221036	0.6881057	0.6166212	-5.579386	NA	NA	NA	-1.592267	0.3081081	0.3087255	17	-684.0201	1404.874	7.5866080	3.799401e-04
20.15751	+	-1.0675000	1.965801	+	-1.1719315	NA	-1.6178678	NA	0.9383474	-4.001145	-3.9843383	+	+	-2.125457	0.3357040	0.3363768	21	-679.2580	1404.874	7.5874905	3.797725e-04
20.96261	+	1.5806630	2.153142	NA	NA	NA	-1.3794977	NA	1.4526946	-4.900848	-1.2680160	NA	NA	NA	0.2734902	0.2740383	12	-689.7323	1404.876	7.5894158	3.794071e-04
21.07573	+	-0.0757102	2.107528	NA	-1.6610270	1.0773039	NA	NA	NA	-4.429267	NA	NA	+	-1.958660	0.2804187	0.2809807	13	-688.6112	1404.877	7.5899011	3.793151e-04
21.07645	+	NA	1.972051	NA	-1.3797969	NA	NA	-0.6231029	NA	-4.128901	NA	NA	+	-1.946091	0.2734778	0.2740258	12	-689.7343	1404.880	7.5934298	3.786464e-04
21.68033	+	NA	2.051990	NA	NA	NA	-1.3784341	NA	NA	-5.342170	NA	NA	+	NA	0.2595507	0.2600708	10	-691.9559	1404.898	7.6114372	3.752525e-04
20.23756	+	NA	2.172613	+	-1.2140373	NA	-1.8162411	0.3853637	0.4697970	-5.410097	-3.2718356	NA	NA	NA	0.3011108	0.3017142	16	-685.1974	1404.902	7.6147815	3.746256e-04
21.17101	+	1.4244122	2.324285	NA	-1.5932100	1.1262001	-1.5224140	NA	0.8918484	-5.360231	NA	+	NA	NA	0.3011099	0.3017133	16	-685.1976	1404.902	7.6151087	3.745643e-04
21.92377	+	NA	1.925523	+	-1.2562967	NA	-1.6732637	NA	0.9941022	-4.056039	NA	+	+	-2.090820	0.3217971	0.3224420	19	-681.6821	1404.916	7.6285860	3.720487e-04
20.64227	+	1.1445484	2.290954	NA	-1.9609835	1.0547736	-1.3737207	NA	NA	-4.641356	-1.5094885	+	NA	-2.086714	0.3079151	0.3085322	17	-684.0528	1404.939	7.6518410	3.677477e-04
21.69626	+	NA	1.812746	+	NA	0.8766227	-1.5426477	-0.8467866	NA	-5.255429	NA	NA	+	-1.536751	0.3009893	0.3015925	16	-685.2178	1404.942	7.6554618	3.670826e-04
21.94059	+	-0.1519034	1.999031	+	-1.2883300	1.0934996	-1.8002937	0.0438104	1.0887486	-5.177817	NA	NA	+	-1.747109	0.3217174	0.3223621	19	-681.6958	1404.943	7.6560846	3.669683e-04
19.56248	+	NA	1.978625	+	-1.1307751	NA	NA	NA	NA	-4.063941	-3.6997443	NA	+	NA	0.2871318	0.2877072	14	-687.5145	1404.947	7.6598937	3.662700e-04
19.59455	+	NA	1.873263	+	-0.7338476	NA	NA	-0.7957123	1.0060578	-3.555617	-3.9984217	NA	+	-2.067998	0.3078631	0.3084800	17	-684.0616	1404.956	7.6694485	3.645244e-04
20.36635	+	NA	2.018943	NA	-1.1242267	NA	NA	-0.5039018	1.1694875	-3.965729	-2.3129861	NA	+	NA	0.2801682	0.2807297	13	-688.6519	1404.958	7.6713521	3.641776e-04
20.17753	+	-1.1967373	1.982988	+	-1.3514089	NA	-1.7647688	NA	NA	-4.627501	-3.8040285	+	+	NA	0.3216662	0.3223108	19	-681.7047	1404.961	7.6737581	3.637398e-04
21.17834	+	NA	2.154774	NA	-1.8430876	1.0878328	-1.3384242	-0.2034794	NA	-4.594037	NA	+	+	-2.010804	0.3078392	0.3084561	17	-684.0656	1404.965	7.6775179	3.630566e-04
20.94455	+	NA	2.374249	NA	-1.8484344	1.0646782	-1.5206356	0.9313455	0.7554248	-5.444460	-1.2875129	NA	NA	-1.627238	0.2940020	0.2945911	15	-686.3815	1404.965	7.6778508	3.629962e-04
20.88792	+	NA	2.126160	NA	-1.2278671	NA	NA	NA	0.5798771	-4.489713	NA	NA	NA	NA	0.2593332	0.2598529	10	-691.9903	1404.967	7.6801389	3.625811e-04
19.27264	+	NA	2.011911	+	-1.1069846	1.2764869	NA	NA	0.9840318	-2.749265	-3.8751831	+	+	-2.367313	0.3285460	0.3292044	20	-680.5120	1404.968	7.6806141	3.624950e-04
19.79476	+	NA	1.884603	+	NA	NA	-1.5046683	-0.9198024	1.0820612	-4.352526	-4.0865489	+	+	NA	0.3216274	0.3222719	19	-681.7114	1404.974	7.6871469	3.613129e-04
19.99118	+	NA	1.952249	+	-1.0429873	NA	-1.5407904	-0.6098144	0.8433620	-3.932123	-4.0055412	+	+	-2.090448	0.3354095	0.3360817	21	-679.3099	1404.978	7.6912134	3.605790e-04
19.51515	+	0.8793630	2.152729	+	-1.2850039	1.2344907	NA	NA	NA	-4.285244	-3.4190554	NA	NA	-1.922005	0.3008613	0.3014642	16	-685.2392	1404.985	7.6983070	3.593023e-04
21.12482	+	-0.0264721	2.015249	NA	-1.1723509	NA	NA	NA	1.2000868	-3.847713	NA	NA	+	-1.986354	0.2800539	0.2806151	13	-688.6705	1404.996	7.7085296	3.574705e-04
20.48439	+	0.8924901	2.215711	NA	-1.6595188	1.0453920	NA	NA	NA	-4.592796	-1.5193548	NA	NA	NA	0.2731070	0.2736543	12	-689.7940	1405.000	7.7128206	3.567044e-04
20.44831	+	-0.4141530	2.134362	NA	-1.7694215	1.0132536	NA	NA	NA	-4.300585	-2.2507321	NA	+	-2.088116	0.2869231	0.2874981	14	-687.5488	1405.015	7.7283986	3.539368e-04
20.38032	+	1.3808139	2.141450	NA	-1.3188213	NA	NA	NA	1.0078471	-3.775883	-1.7316121	NA	NA	-2.057172	0.2799740	0.2805351	13	-688.6835	1405.021	7.7344733	3.528634e-04
19.52044	+	NA	1.854747	+	-0.8308088	NA	NA	-1.1268688	NA	-4.051597	-3.8408835	NA	+	NA	0.2938169	0.2944057	15	-686.4122	1405.026	7.7391934	3.520316e-04
21.42990	+	NA	2.121889	NA	NA	NA	-1.2539489	NA	NA	-5.477927	NA	NA	NA	NA	0.2521971	0.2527025	9	-693.1122	1405.028	7.7408925	3.517327e-04
20.88113	+	NA	2.121163	NA	-1.3064152	NA	NA	NA	0.5309020	-4.294372	NA	NA	NA	-1.782718	0.2660773	0.2666105	11	-690.9201	1405.029	7.7423486	3.514767e-04
21.19877	+	-0.0488966	2.172365	NA	-1.8933552	1.1144219	-1.3776454	NA	NA	-4.612526	NA	+	+	-2.023565	0.3076297	0.3082461	17	-684.1010	1405.035	7.7483435	3.504248e-04
21.34363	+	0.8909220	2.064295	+	-1.6156228	1.1671010	-1.6633892	NA	NA	-4.480492	NA	+	NA	-2.003535	0.3214349	0.3220790	19	-681.7446	1405.041	7.7535328	3.495167e-04
21.53866	+	NA	1.987690	+	-1.4454904	NA	-1.5702980	NA	NA	-4.218113	NA	+	NA	-1.983112	0.3076105	0.3082269	17	-684.1042	1405.042	7.7548307	3.492899e-04
20.53213	+	NA	2.155009	NA	-1.6702490	1.0557255	NA	NA	NA	-3.468182	NA	+	NA	-2.155435	0.2867769	0.2873516	14	-687.5728	1405.063	7.7763585	3.455504e-04
20.92262	+	NA	2.275487	NA	-1.6015226	NA	-1.5696617	0.6382894	0.7123004	-5.375242	-1.3625348	NA	NA	NA	0.2797217	0.2802822	13	-688.7245	1405.103	7.8164773	3.386879e-04
21.31988	+	NA	2.150329	NA	NA	NA	-1.2167425	NA	0.8971652	-5.327336	NA	NA	NA	NA	0.2588915	0.2594103	10	-692.0600	1405.107	7.8196435	3.381522e-04
21.42074	+	1.5887361	1.829133	+	NA	NA	-1.5980219	-1.1765987	NA	-5.183814	NA	NA	NA	NA	0.2866311	0.2872055	14	-687.5967	1405.111	7.8242027	3.373822e-04
19.71320	+	1.8759985	2.001828	+	NA	NA	-1.5162814	-0.7792286	0.8950438	-4.666698	-3.7505150	NA	NA	-1.552504	0.3073549	0.3079708	17	-684.1474	1405.128	7.8411890	3.345289e-04
21.61480	+	NA	1.950456	+	NA	NA	-1.5421602	NA	0.7354121	-5.148200	NA	NA	NA	-1.444292	0.2865552	0.2871294	14	-687.6091	1405.136	7.8490996	3.332083e-04
20.45603	+	1.3525461	2.226426	NA	-1.3716120	1.0413853	NA	NA	1.0167930	-4.347532	-1.4717462	NA	NA	NA	0.2795835	0.2801438	13	-688.7469	1405.148	7.8613500	3.311736e-04
21.09898	+	NA	1.992031	NA	-1.0357744	NA	NA	-0.4067959	1.1137979	-4.117258	NA	NA	+	NA	0.2725837	0.2731299	12	-689.8782	1405.168	7.8812157	3.279004e-04
20.61718	+	NA	2.188963	NA	-1.9139949	1.0130014	-1.2998425	-0.3264987	NA	-4.522324	-2.0738724	+	+	-2.153038	0.3141463	0.3147758	18	-682.9946	1405.171	7.8835480	3.275182e-04
20.99488	+	NA	2.076852	NA	NA	0.7766469	-1.2101214	-0.2388333	1.6799130	-4.743638	-1.8742786	NA	+	-1.630521	0.2933753	0.2939632	15	-686.4853	1405.172	7.8854801	3.272020e-04
19.43332	+	0.7687530	2.156038	+	-1.2070082	1.2767431	NA	NA	NA	-4.545051	-3.3658308	NA	NA	NA	0.2933566	0.2939445	15	-686.4884	1405.179	7.8916503	3.261941e-04
20.61604	+	NA	2.308877	NA	-1.8598449	0.9796732	-1.2089288	NA	NA	-4.763686	-1.3670679	+	NA	-1.937300	0.3002757	0.3008774	16	-685.3372	1405.181	7.8942442	3.257713e-04
20.43774	+	NA	2.098103	NA	-1.5562449	0.9624502	NA	-0.5999771	NA	-4.529108	-2.0969734	NA	+	NA	0.2794677	0.2800278	13	-688.7657	1405.186	7.8989505	3.250056e-04
20.35970	+	NA	2.006746	NA	-1.3886720	NA	NA	-0.8022323	NA	-4.240252	-2.2537605	NA	+	NA	0.2724969	0.2730430	12	-689.8922	1405.196	7.9091360	3.233547e-04
19.99802	+	1.5883679	2.097617	+	-1.0690674	NA	-1.6858702	-0.4018750	0.6761216	-4.807530	-3.6021573	NA	NA	-1.689285	0.3140699	0.3146992	18	-683.0076	1405.197	7.9096334	3.232743e-04
18.41134	NA	NA	1.608732	+	NA	0.9878665	-1.1443768	NA	1.4445778	-3.344984	-4.2747066	NA	+	-1.427310	0.2863287	0.2869024	14	-687.6463	1405.210	7.9233862	3.210589e-04
20.71074	+	-0.2275345	2.230482	NA	-1.6804865	1.0468001	-1.3512126	NA	1.1082568	-4.621107	-2.2016475	+	+	-2.098655	0.3209408	0.3215839	19	-681.8297	1405.211	7.9238605	3.209828e-04
21.30074	+	NA	2.201348	NA	-1.6133230	1.1237924	-1.3972474	0.0906609	1.0596059	-4.696035	NA	+	+	-1.950021	0.3140275	0.3146567	18	-683.0148	1405.211	7.9240970	3.209448e-04
21.07101	+	NA	1.977864	NA	-1.2902332	NA	NA	-0.6956443	NA	-4.372015	NA	NA	+	NA	0.2654970	0.2660290	11	-691.0126	1405.214	7.9273193	3.204282e-04
21.28178	+	0.1020257	2.196209	NA	-1.5983000	1.1137069	-1.3840894	NA	1.0422590	-4.686923	NA	+	+	-1.947263	0.3140069	0.3146362	18	-683.0183	1405.218	7.9310955	3.198237e-04
19.97745	+	NA	2.021550	+	NA	NA	-1.5107297	-0.1577704	NA	-5.178572	-3.4344216	NA	NA	-1.412916	0.2932334	0.2938210	15	-686.5088	1405.219	7.9324611	3.196054e-04
19.74100	+	NA	2.076489	+	-1.1293989	NA	NA	NA	NA	-4.123816	-3.3276437	NA	NA	-1.892069	0.2862852	0.2868589	14	-687.6534	1405.225	7.9376288	3.187807e-04
21.33202	+	NA	1.957401	+	-1.0801320	1.0999629	NA	NA	1.1639163	-4.001243	NA	NA	+	-2.046282	0.3001413	0.3007428	16	-685.3596	1405.226	7.9391667	3.185356e-04
20.02156	+	-0.7595337	2.053422	+	-1.3529076	1.2465165	-1.6905391	-0.3923204	NA	-4.939341	-3.7468631	+	+	NA	0.3346973	0.3353681	21	-679.4352	1405.229	7.9418334	3.181112e-04
21.18660	+	0.9042759	2.189386	NA	-1.6822650	NA	-1.5276776	NA	NA	-4.938442	NA	+	NA	NA	0.2862700	0.2868437	14	-687.6559	1405.230	7.9426199	3.179861e-04
21.26673	+	1.7713464	1.969369	+	NA	0.9771465	-1.6487379	-0.6130527	1.0768224	-5.271845	NA	NA	NA	NA	0.3001093	0.3007107	16	-685.3650	1405.237	7.9498579	3.168374e-04
20.71269	+	NA	2.236107	NA	-1.6763896	1.0478799	-1.3592838	-0.0242535	1.1115781	-4.620821	-2.1503683	+	+	-2.097227	0.3208517	0.3214947	19	-681.8451	1405.242	7.9545446	3.160958e-04
21.24129	+	1.9090178	2.085660	NA	NA	NA	-1.3224436	-0.5976015	1.2832618	-4.925991	NA	NA	NA	NA	0.2723444	0.2728901	12	-689.9167	1405.245	7.9581925	3.155198e-04
21.08341	+	-0.1580971	2.119101	NA	-1.5878353	1.0995157	NA	NA	NA	-4.686862	NA	NA	+	NA	0.2723332	0.2728789	12	-689.9185	1405.249	7.9618007	3.149511e-04
21.43046	+	NA	2.010515	+	NA	0.9334992	-1.5255243	NA	0.7186123	-5.436975	NA	NA	NA	-1.351752	0.2931388	0.2937262	15	-686.5245	1405.251	7.9637824	3.146392e-04
21.45664	+	0.8465603	1.966204	+	NA	0.9954620	-1.6528557	NA	NA	-5.408510	NA	NA	NA	-1.487061	0.2930939	0.2936812	15	-686.5319	1405.266	7.9786359	3.123111e-04
21.96343	+	0.0526257	1.885426	+	-1.2496885	NA	-1.8325062	-0.5867419	NA	-5.332876	NA	NA	+	NA	0.3000187	0.3006200	16	-685.3801	1405.267	7.9801480	3.120751e-04
21.03661	+	-0.0320846	2.098574	NA	NA	0.8051647	-1.2492285	NA	1.7483432	-4.764982	-1.8285346	NA	+	-1.635611	0.2930858	0.2936731	15	-686.5332	1405.268	7.9813286	3.118909e-04
19.58593	+	NA	1.861359	+	NA	NA	-1.5049398	NA	NA	-3.680162	-3.9934873	+	+	-2.006311	0.3138591	0.3144881	18	-683.0436	1405.269	7.9815147	3.118619e-04
20.64078	+	-0.3746130	2.205345	NA	-1.9904541	1.0524643	-1.3454164	NA	NA	-4.550678	-2.1090526	+	+	-2.171370	0.3138577	0.3144866	18	-683.0438	1405.269	7.9820012	3.117860e-04
21.85605	+	NA	1.954105	+	-1.4491458	NA	-1.8231399	NA	NA	-4.678609	NA	+	+	NA	0.3069376	0.3075527	17	-684.2179	1405.269	7.9821215	3.117673e-04
20.90746	+	NA	2.205294	NA	-1.6632703	1.0432368	NA	0.2305258	NA	-4.640764	NA	NA	NA	-1.817513	0.2722632	0.2728088	12	-689.9298	1405.271	7.9842898	3.114295e-04
20.90573	+	NA	2.205356	NA	-1.5779682	1.0556447	NA	0.1358951	NA	-4.862737	NA	NA	NA	NA	0.2653170	0.2658487	11	-691.0412	1405.272	7.9846392	3.113750e-04
19.05734	+	NA	1.922931	+	NA	1.1924333	NA	NA	1.3212788	-2.664112	-4.0279097	+	+	-2.207188	0.3207504	0.3213932	19	-681.8625	1405.276	7.9894523	3.106266e-04
21.60998	+	1.5281342	1.984639	+	-1.0662950	NA	-1.8138938	-0.4452150	0.7965271	-5.135331	NA	NA	NA	NA	0.2999886	0.3005898	16	-685.3852	1405.277	7.9902216	3.105071e-04
21.42948	+	1.8148080	1.891671	+	NA	NA	-1.6390314	-0.8106568	1.0187781	-4.984122	NA	NA	NA	NA	0.2930554	0.2936427	15	-686.5383	1405.278	7.9913772	3.103278e-04
19.49764	+	-0.9893623	1.867297	+	NA	NA	NA	NA	1.4021230	-3.817299	-3.9941487	NA	+	NA	0.2930264	0.2936136	15	-686.5431	1405.288	8.0009827	3.088409e-04
20.39399	+	-0.4194695	2.048994	NA	-1.1964328	NA	NA	NA	1.2759930	-3.967955	-2.3452590	NA	+	NA	0.2791425	0.2797019	13	-688.8185	1405.292	8.0045374	3.082925e-04
19.43413	+	NA	2.065025	+	NA	1.0830089	NA	NA	NA	-4.498652	-3.3796028	NA	NA	-1.627745	0.2860438	0.2866171	14	-687.6930	1405.304	8.0167551	3.064149e-04
21.26676	+	1.5352473	1.899184	+	NA	0.9242613	-1.6050038	-1.0093796	NA	-5.466914	NA	NA	NA	NA	0.2929595	0.2935466	15	-686.5541	1405.310	8.0231083	3.054431e-04
19.63206	+	NA	2.097288	+	NA	1.1392970	-1.4835872	NA	NA	-4.869010	-3.3870141	+	NA	NA	0.3067971	0.3074119	17	-684.2416	1405.317	8.0295571	3.044598e-04
20.98481	+	1.6638948	2.212674	NA	NA	0.8394969	-1.3562359	NA	1.4857178	-5.126660	-1.1131694	NA	NA	NA	0.2790514	0.2796106	13	-688.8333	1405.321	8.0341350	3.037637e-04
19.21493	+	NA	1.892306	+	-1.1132548	1.1505548	NA	-0.9448455	NA	-2.698371	-3.8901305	+	+	-2.341674	0.3275280	0.3281843	20	-680.6892	1405.322	8.0351150	3.036149e-04
22.02329	+	0.0551265	1.874925	+	-1.3324305	NA	-1.7466250	-0.5470627	NA	-5.044953	NA	NA	+	-1.806596	0.3067699	0.3073846	17	-684.2462	1405.326	8.0387373	3.030655e-04
19.42705	+	NA	1.883595	+	NA	NA	NA	NA	NA	-3.834264	-3.8963467	NA	+	-1.964589	0.2859767	0.2865498	14	-687.7040	1405.326	8.0387523	3.030633e-04
21.60834	+	NA	2.026334	+	-1.3810423	NA	-1.7054788	NA	NA	-4.828119	NA	+	NA	NA	0.2998319	0.3004328	16	-685.4113	1405.330	8.0425964	3.024813e-04
21.30505	+	NA	2.198705	NA	-1.7731694	1.0985195	-1.4581138	-0.2553847	NA	-5.225425	NA	+	+	NA	0.2998262	0.3004270	16	-685.4123	1405.332	8.0445126	3.021917e-04
20.75166	+	NA	2.345575	NA	-1.8112098	1.0093885	-1.3453999	NA	NA	-5.373908	-1.2849821	+	NA	NA	0.2928854	0.2934723	15	-686.5664	1405.335	8.0476351	3.017202e-04
20.15601	+	NA	2.047457	NA	-1.3743766	NA	NA	NA	1.1319716	-2.825626	-2.3534290	+	+	-2.450821	0.2998103	0.3004111	16	-685.4149	1405.337	8.0498137	3.013917e-04
21.64175	+	NA	2.108088	NA	NA	0.8321361	-1.3481524	NA	NA	-5.562289	NA	NA	+	NA	0.2651093	0.2656406	11	-691.0743	1405.338	8.0507774	3.012466e-04
20.82009	+	1.3979444	2.120287	NA	-1.5387091	1.0002591	NA	-0.5940317	NA	-4.365056	NA	NA	NA	-1.901322	0.2789827	0.2795417	13	-688.8444	1405.343	8.0564353	3.003955e-04
18.55023	NA	NA	1.500757	+	NA	NA	-1.1456507	-0.9535015	1.1360553	-3.441623	-4.3148112	NA	+	NA	0.2789691	0.2795281	13	-688.8466	1405.348	8.0608369	2.997352e-04
20.38138	+	-0.5083781	2.052745	NA	-1.6375902	NA	NA	NA	NA	-3.994505	-2.3914042	NA	+	-2.142566	0.2789688	0.2795279	13	-688.8467	1405.348	8.0609255	2.997219e-04
20.55569	+	NA	2.220768	NA	-1.7386158	NA	-1.2243064	NA	NA	-4.406713	-1.5326138	+	NA	-1.996042	0.2928068	0.2933935	15	-686.5794	1405.361	8.0736627	2.978191e-04
19.64301	+	NA	2.074384	+	-1.0566429	NA	NA	NA	NA	-4.338502	-3.3052599	NA	NA	NA	0.2789251	0.2794840	13	-688.8538	1405.362	8.0751158	2.976028e-04
20.52869	+	NA	1.947467	NA	NA	NA	NA	-0.6556261	1.5209577	-3.716645	-2.2092298	NA	+	-1.911409	0.2788986	0.2794575	13	-688.8581	1405.371	8.0837234	2.963248e-04
18.58741	NA	NA	1.572556	+	NA	NA	-1.2016347	NA	1.4286973	-3.274287	-4.3168260	NA	+	-1.486660	0.2788880	0.2794469	13	-688.8598	1405.374	8.0871526	2.958171e-04
21.40658	+	0.8068500	2.107427	+	-1.5476965	1.2038814	-1.7887348	NA	NA	-5.118497	NA	+	NA	NA	0.3135490	0.3141774	18	-683.0964	1405.374	8.0872371	2.958046e-04
20.91553	+	1.6666362	2.143875	NA	NA	NA	-1.2839740	NA	1.4625319	-4.630905	-1.3588318	NA	NA	-1.604923	0.2788441	0.2794029	13	-688.8669	1405.388	8.1013926	2.937184e-04
21.71509	+	0.1320376	1.893787	+	NA	0.9740525	-1.6847494	-0.4292409	1.3315132	-5.250968	NA	NA	+	NA	0.3065794	0.3071938	17	-684.2783	1405.390	8.1030180	2.934798e-04
20.04471	+	NA	2.271537	+	-1.4715414	1.2949033	-1.7168557	0.3001075	NA	-5.277119	-3.1981382	+	NA	NA	0.3203907	0.3210327	19	-681.9245	1405.400	8.1133477	2.919679e-04
21.57506	+	NA	1.933044	+	-1.4961451	1.0905413	-1.5895175	-0.4753090	NA	-4.303555	NA	+	+	-2.048104	0.3272928	0.3279486	20	-680.7301	1405.404	8.1169511	2.914423e-04
21.20032	+	NA	1.943328	NA	NA	NA	NA	-0.6011471	1.4098361	-4.107315	NA	NA	+	NA	0.2648793	0.2654101	11	-691.1109	1405.411	8.1240171	2.904145e-04
21.78852	+	NA	2.068303	+	-1.2798395	NA	-1.8594635	0.3823042	0.5795186	-5.475188	NA	NA	NA	NA	0.2926416	0.2932280	15	-686.6067	1405.415	8.1283205	2.897903e-04
21.42920	+	NA	2.245752	NA	-1.5368406	1.1353597	-1.5154414	0.0514540	1.0993820	-5.311357	NA	+	+	NA	0.3064942	0.3071084	17	-684.2927	1405.419	8.1317953	2.892872e-04
21.41712	+	0.0693246	2.243230	NA	-1.5285695	1.1298776	-1.5084902	NA	1.0900155	-5.305856	NA	+	+	NA	0.3064902	0.3071044	17	-684.2934	1405.420	8.1331301	2.890942e-04
21.88777	+	0.1692892	1.817530	+	NA	NA	-1.6753857	-0.6233730	1.2741519	-4.966219	NA	NA	+	NA	0.2995548	0.3001550	16	-685.4576	1405.422	8.1352017	2.887949e-04
20.53945	+	NA	2.084770	NA	-1.7316285	NA	-1.2635695	-0.5430250	NA	-4.151990	-2.2257536	+	+	-2.187870	0.3064430	0.3070570	17	-684.3014	1405.436	8.1490726	2.867989e-04
21.33465	+	-0.0896498	2.220095	NA	-1.8349669	1.1314125	-1.5068347	NA	NA	-5.253331	NA	+	+	NA	0.2995035	0.3001036	16	-685.4662	1405.439	8.1523398	2.863308e-04
21.66141	+	0.7727003	1.903995	+	NA	NA	-1.6640177	NA	NA	-5.119469	NA	NA	NA	-1.575585	0.2856268	0.2861992	14	-687.7613	1405.440	8.1534081	2.861779e-04
20.00407	+	NA	2.244971	+	-1.5489616	1.2678120	-1.6075033	0.3778831	NA	-4.701784	-3.2420839	+	NA	-1.882367	0.3271845	0.3278401	20	-680.7490	1405.442	8.1546296	2.860032e-04
21.13525	+	-0.1124413	2.025486	NA	-1.0920836	NA	NA	NA	1.2088765	-4.100548	NA	NA	+	NA	0.2717142	0.2722587	12	-690.0180	1405.448	8.1607549	2.851286e-04
21.28588	+	NA	1.889116	+	NA	1.0084391	NA	NA	1.4889414	-3.953020	NA	NA	+	-1.896578	0.2924984	0.2930845	15	-686.6304	1405.463	8.1756860	2.830079e-04
19.74014	+	-0.9500061	1.914629	+	-0.8934939	NA	NA	NA	1.1556565	-3.583273	-3.9553022	NA	+	-2.125826	0.3063628	0.3069767	17	-684.3149	1405.463	8.1761177	2.829468e-04
21.65476	+	1.5921452	1.978017	+	-1.1452072	NA	-1.7294696	-0.4103389	0.7958610	-4.854904	NA	NA	NA	-1.753045	0.3063442	0.3069581	17	-684.3180	1405.469	8.1823792	2.820623e-04
20.29556	+	NA	2.175688	+	-1.2923415	NA	-1.7403021	0.4539896	0.4591905	-5.170732	-3.2986123	NA	NA	-1.607390	0.3063254	0.3069392	17	-684.3212	1405.476	8.1887415	2.811665e-04
21.21183	+	NA	1.934094	NA	NA	NA	NA	-0.5484801	1.4385382	-3.882913	NA	NA	+	-1.781217	0.2716260	0.2721703	12	-690.0322	1405.476	8.1891063	2.811152e-04
20.78954	+	1.0527464	2.331563	NA	-1.9001192	1.0804132	-1.5067471	NA	NA	-5.304074	-1.4023052	+	NA	NA	0.2993854	0.2999853	16	-685.4859	1405.479	8.1917776	2.807400e-04
18.20920	NA	NA	1.666647	+	NA	1.0803008	NA	NA	1.4371385	-3.162650	-4.1379758	NA	+	NA	0.2716101	0.2721543	12	-690.0347	1405.481	8.1942180	2.803976e-04
20.21611	+	-1.0539902	2.009606	+	-1.0907203	NA	-1.7519023	NA	0.9812832	-4.667356	-3.9089010	+	+	NA	0.3270654	0.3277208	20	-680.7697	1405.483	8.1960379	2.801426e-04
20.04595	+	NA	1.990076	+	-0.9541446	NA	-1.6641406	-0.6508397	0.8752733	-4.580450	-3.9358970	+	+	NA	0.3270605	0.3277159	20	-680.7705	1405.485	8.1977277	2.799060e-04
20.88859	+	NA	2.274291	NA	-1.6713467	NA	-1.4849061	0.7044598	0.6997228	-5.119562	-1.4407151	NA	NA	-1.668761	0.2854829	0.2860550	14	-687.7849	1405.488	8.2005281	2.795144e-04
20.42105	+	0.7933687	2.133777	NA	-1.5222702	NA	NA	NA	NA	-4.286842	-1.6903908	NA	NA	NA	0.2646228	0.2651531	11	-691.1517	1405.493	8.2056409	2.788007e-04
21.98842	+	NA	1.974471	+	-1.1688154	NA	-1.8039237	NA	1.0373016	-4.712739	NA	+	+	NA	0.3131874	0.3138150	18	-683.1580	1405.497	8.2104852	2.781262e-04
19.87210	+	-1.0856182	1.869720	+	NA	NA	-1.4870463	NA	1.2925865	-3.807447	-4.1411114	+	+	-1.977325	0.3270159	0.3276712	20	-680.7783	1405.500	8.2132551	2.777413e-04
20.08367	+	NA	2.026080	NA	-1.6915402	NA	NA	NA	NA	-2.749163	-2.2253651	+	+	-2.526265	0.2923803	0.2929662	15	-686.6499	1405.502	8.2147334	2.775361e-04
20.58024	+	1.0521923	2.198502	NA	-1.8228993	NA	-1.3770207	NA	NA	-4.270252	-1.6769357	+	NA	-2.137233	0.2993054	0.2999052	16	-685.4993	1405.505	8.2184806	2.770166e-04
21.75678	+	-0.4367368	1.907481	+	NA	1.0122303	-1.7462251	NA	NA	-5.669472	NA	NA	+	NA	0.2923540	0.2929398	15	-686.6543	1405.510	8.2234346	2.763313e-04
22.04656	+	-0.0709752	1.908361	+	-1.0426075	NA	-1.8453259	-0.2725825	1.0510382	-5.113836	NA	NA	+	NA	0.3061916	0.3068051	17	-684.3438	1405.521	8.2338749	2.748925e-04
20.04006	+	NA	2.259304	+	-1.3151442	1.2300145	-1.6258046	NA	0.1782711	-5.260868	-3.1731475	+	NA	NA	0.3200186	0.3206599	19	-681.9885	1405.528	8.2414294	2.738562e-04
18.53566	NA	NA	1.445289	+	NA	NA	-1.0937440	-1.3412145	NA	-3.655223	-4.2517024	NA	+	NA	0.2714515	0.2719955	12	-690.0602	1405.532	8.2451392	2.733487e-04
19.49456	+	NA	1.874203	+	-0.6294701	NA	NA	-0.8690178	0.9938371	-3.824374	-3.9354808	NA	+	NA	0.2992093	0.2998089	16	-685.5153	1405.538	8.2505688	2.726076e-04
22.10620	+	-0.0687573	1.897824	+	-1.1243103	NA	-1.7588770	-0.2300814	1.0603209	-4.821672	NA	NA	+	-1.820433	0.3130535	0.3136808	18	-683.1809	1405.543	8.2561106	2.718533e-04
19.65945	+	NA	1.907747	+	NA	NA	-1.6399182	NA	NA	-4.322867	-3.9107373	+	+	NA	0.3061224	0.3067358	17	-684.3554	1405.544	8.2572061	2.717044e-04
20.82454	+	1.3277905	2.124818	NA	-1.4557327	1.0151243	NA	-0.6511509	NA	-4.610597	NA	NA	NA	NA	0.2713903	0.2719341	12	-690.0700	1405.552	8.2648095	2.706734e-04
21.66054	+	NA	2.036743	NA	NA	NA	-1.2866154	NA	NA	-5.096838	NA	NA	+	-1.522937	0.2644366	0.2649666	11	-691.1813	1405.552	8.2648722	2.706649e-04
20.82401	+	1.4633025	2.024898	NA	-1.3553155	NA	NA	-0.8174639	NA	-4.072615	NA	NA	NA	-1.928252	0.2713470	0.2718908	12	-690.0770	1405.566	8.2786978	2.688003e-04
18.38596	NA	NA	1.547390	+	NA	0.9150154	-1.1118115	-0.7865489	1.2009980	-3.495149	-4.2692717	NA	+	NA	0.2852167	0.2857882	14	-687.8284	1405.575	8.2877103	2.675918e-04
21.12981	+	-0.1779829	2.024323	NA	-1.5093719	NA	NA	NA	NA	-4.129526	NA	NA	+	-2.002183	0.2713095	0.2718532	12	-690.0830	1405.578	8.2907599	2.671841e-04
20.53391	+	NA	1.954850	NA	NA	NA	NA	-0.7075968	1.4853178	-3.966718	-2.1027330	NA	+	NA	0.2712615	0.2718051	12	-690.0907	1405.593	8.3061646	2.651340e-04
21.27844	+	NA	1.969438	+	-1.4008384	1.1279972	NA	NA	NA	-4.275055	NA	NA	+	-2.053350	0.2920583	0.2926435	15	-686.7032	1405.608	8.3211911	2.631495e-04
21.68731	+	-0.5378187	1.967754	+	-1.6207249	1.1468647	-1.6614861	NA	NA	-4.387218	NA	+	+	-2.067918	0.3267034	0.3273581	20	-680.8326	1405.609	8.3218863	2.630580e-04
21.58070	+	NA	1.912404	+	NA	NA	-1.6174473	-0.2718213	NA	-5.489879	NA	NA	NA	NA	0.2781550	0.2787124	13	-688.9787	1405.612	8.3248771	2.626649e-04
19.96953	+	NA	2.075893	+	NA	NA	-1.6178409	0.1287117	0.6821582	-5.294027	-3.3858579	NA	NA	NA	0.2920458	0.2926310	15	-686.7052	1405.612	8.3253216	2.626066e-04
19.93867	+	0.8623047	2.105863	+	-1.3979067	NA	-1.6297575	NA	NA	-4.144103	-3.5413238	+	NA	-2.045476	0.3197646	0.3204053	19	-682.0322	1405.616	8.3288230	2.621472e-04
19.85812	+	1.2548268	2.236504	+	-1.3464385	1.2617149	-1.6228587	NA	0.5761705	-4.595235	-3.4741345	+	NA	-1.907520	0.3335961	0.3342646	21	-679.6287	1405.616	8.3288437	2.621445e-04
18.98210	+	NA	1.756663	+	NA	1.0146133	NA	-1.3302578	NA	-2.597580	-4.0551618	+	+	-2.168382	0.3197538	0.3203945	19	-682.0341	1405.620	8.3325428	2.616601e-04
21.41331	+	NA	1.982650	+	NA	0.9662304	-1.6239939	-0.1292016	NA	-5.775409	NA	NA	NA	NA	0.2850696	0.2856408	14	-687.8525	1405.623	8.3358575	2.612268e-04
20.39661	+	1.2556898	2.145203	NA	-1.2336830	NA	NA	NA	1.0213631	-4.042406	-1.6467229	NA	NA	NA	0.2711621	0.2717055	12	-690.1066	1405.625	8.3380717	2.609378e-04
19.34999	+	NA	1.898011	+	NA	NA	NA	NA	NA	-4.086022	-3.8203760	NA	+	NA	0.2780931	0.2786504	13	-688.9887	1405.632	8.3449560	2.600411e-04
19.91545	+	1.1953033	2.272757	+	-1.2744107	1.2969618	-1.7429965	NA	0.6257249	-5.198142	-3.4176188	+	NA	NA	0.3266315	0.3272861	20	-680.8451	1405.634	8.3468471	2.597953e-04
21.64552	+	NA	1.952527	+	NA	1.0587984	-1.6421392	NA	1.3874424	-4.790495	NA	+	+	NA	0.3127721	0.3133989	18	-683.2288	1405.639	8.3519327	2.591356e-04
19.40967	+	-0.3033554	1.887253	+	NA	1.0555856	NA	-0.6974091	1.2495234	-3.874470	-4.0301797	NA	+	-1.870479	0.3127447	0.3133715	18	-683.2334	1405.648	8.3612475	2.579315e-04
20.69833	+	NA	2.255873	NA	-1.6841302	NA	-1.3656352	NA	NA	-5.024725	-1.4475490	+	NA	NA	0.2849500	0.2855210	14	-687.8721	1405.662	8.3749805	2.561665e-04
20.55052	+	NA	2.056480	NA	-1.5273593	NA	NA	NA	NA	-3.076560	NA	+	NA	-2.208623	0.2779983	0.2785554	13	-689.0041	1405.663	8.3756763	2.560774e-04
21.18975	+	NA	1.911213	+	NA	1.0588111	NA	NA	1.4676092	-4.216885	NA	NA	+	NA	0.2849470	0.2855180	14	-687.8726	1405.663	8.3759748	2.560391e-04
21.19368	+	NA	2.045650	NA	-1.6408869	NA	-1.3058984	-0.4204743	NA	-4.222993	NA	+	+	-2.031092	0.2988088	0.2994076	16	-685.5822	1405.671	8.3842782	2.549783e-04
21.06827	+	1.3734129	2.181173	NA	-1.5064819	NA	-1.4067897	NA	0.8431220	-4.377587	NA	+	NA	-1.961427	0.2988058	0.2994046	16	-685.5827	1405.672	8.3852704	2.548519e-04
21.18699	+	NA	2.017859	NA	NA	0.8829438	NA	-0.4454130	1.4954658	-4.341589	NA	NA	+	NA	0.2710033	0.2715464	12	-690.1321	1405.676	8.3890463	2.543712e-04
19.61589	+	-1.1781351	1.880633	+	NA	1.1411992	-1.4453944	NA	NA	-4.005597	-3.9653495	+	+	-1.917971	0.3265033	0.3271576	20	-680.8674	1405.678	8.3914080	2.540710e-04
19.43804	+	NA	1.992206	+	NA	NA	NA	NA	NA	-4.340621	-3.4452623	NA	NA	NA	0.2709951	0.2715382	12	-690.1335	1405.679	8.3916899	2.540352e-04
20.63873	+	NA	2.126346	NA	-1.4971599	NA	-1.3199196	-0.2595638	1.0659548	-4.234145	-2.2954699	+	+	-2.135054	0.3126222	0.3132487	18	-683.2543	1405.690	8.4029740	2.526059e-04
20.46099	+	-0.4731411	2.143695	NA	-1.6908081	1.0435676	NA	NA	NA	-4.583295	-2.1449679	NA	+	NA	0.2779026	0.2784595	13	-689.0196	1405.694	8.4066915	2.521369e-04
20.71543	+	NA	1.972173	NA	-1.5706698	NA	NA	NA	NA	-2.788263	NA	+	+	-2.367855	0.2848504	0.2854212	14	-687.8884	1405.695	8.4075850	2.520242e-04
21.23271	+	1.9010680	2.159395	NA	NA	0.8413827	-1.3180139	-0.4378396	1.3587299	-5.153381	NA	NA	NA	NA	0.2778982	0.2784551	13	-689.0203	1405.695	8.4081260	2.519561e-04
21.08228	+	NA	2.041042	+	-1.3275825	1.0817154	NA	NA	NA	-4.508009	NA	NA	NA	-1.867844	0.2848476	0.2854184	14	-687.8888	1405.695	8.4084955	2.519095e-04
21.44768	+	1.6618874	1.815986	+	NA	NA	-1.5100313	-1.1748443	NA	-4.924838	NA	NA	NA	-1.573287	0.2917857	0.2923704	15	-686.7482	1405.698	8.4112809	2.515589e-04
20.05777	+	-0.8877304	2.058907	+	-1.2668568	1.2372199	-1.6056219	-0.0654536	0.9016412	-4.383898	-3.8895318	+	+	-2.032628	0.3471611	0.3478568	23	-677.2225	1405.702	8.4151541	2.510722e-04
20.92171	+	NA	2.110016	NA	-1.4773166	NA	NA	0.0380436	NA	-4.348562	NA	NA	NA	-1.841846	0.2639564	0.2644853	11	-691.2577	1405.705	8.4176137	2.507636e-04
19.94537	+	-1.0718153	1.916894	+	NA	NA	-1.6208191	NA	1.3097762	-4.442783	-4.0604352	+	+	NA	0.3195031	0.3201433	19	-682.0772	1405.706	8.4187538	2.506208e-04
21.48467	+	NA	1.828299	+	NA	NA	NA	NA	1.4886424	-3.644787	NA	NA	+	-1.991675	0.2847980	0.2853687	14	-687.8970	1405.712	8.4247359	2.498723e-04
19.33165	+	-0.2926419	1.900546	+	NA	1.0987896	NA	-0.7343725	1.2192379	-4.132985	-3.9554262	NA	+	NA	0.3056241	0.3062365	17	-684.4394	1405.712	8.4251876	2.498158e-04
21.38852	+	NA	2.178261	NA	NA	0.7685466	-1.2196096	NA	NA	-5.690156	NA	NA	NA	NA	0.2569445	0.2574594	10	-692.3670	1405.721	8.4336100	2.487660e-04
19.68105	+	-1.1632088	1.928360	+	NA	1.1824570	-1.5741158	NA	NA	-4.631452	-3.8831156	+	+	NA	0.3194458	0.3200859	19	-682.0870	1405.725	8.4384680	2.481625e-04
19.79990	+	-1.0957248	1.918111	+	-1.2055515	NA	NA	NA	NA	-3.859325	-3.8134037	NA	+	-2.132124	0.2986365	0.2992349	16	-685.6109	1405.729	8.4417781	2.477521e-04
21.54903	+	0.4149956	2.022245	NA	NA	NA	-1.3500846	-0.4157926	1.5045309	-4.922839	NA	NA	+	NA	0.2777933	0.2783500	13	-689.0373	1405.729	8.4421042	2.477117e-04
21.58713	+	NA	1.901261	+	NA	1.0195849	-1.5192347	NA	1.3727700	-4.188339	NA	+	+	-1.833899	0.3194260	0.3200661	19	-682.0904	1405.732	8.4452596	2.473212e-04
20.66785	+	-0.3196067	2.136234	NA	-1.5387063	NA	-1.3553732	NA	1.1148444	-4.247408	-2.3216382	+	+	-2.147096	0.3124762	0.3131024	18	-683.2791	1405.740	8.4526577	2.464080e-04
19.99147	+	NA	2.224210	+	-1.3855330	1.1933443	-1.5060694	NA	0.1099919	-4.690787	-3.2152933	+	NA	-1.813055	0.3263252	0.3269792	20	-680.8983	1405.740	8.4532726	2.463323e-04
21.02865	+	NA	2.288792	NA	-1.9467918	1.1134403	-1.3569043	0.4690043	NA	-4.797529	NA	+	NA	-1.925475	0.2985795	0.2991778	16	-685.6204	1405.748	8.4608015	2.454067e-04
20.91954	+	NA	2.109129	NA	-1.3885033	NA	NA	-0.0599765	NA	-4.569795	NA	NA	NA	NA	0.2568115	0.2573261	10	-692.3880	1405.762	8.4754776	2.436125e-04
20.97314	+	1.2921907	2.071940	NA	NA	NA	NA	NA	1.3922232	-4.104411	NA	NA	NA	NA	0.2567846	0.2572992	10	-692.3922	1405.771	8.4839577	2.425818e-04
21.98648	+	-0.5630736	1.843714	+	NA	NA	-1.7629196	NA	NA	-5.392511	NA	NA	+	NA	0.2846130	0.2851833	14	-687.9272	1405.772	8.4852563	2.424243e-04
20.86385	+	-0.2263299	2.276260	NA	-1.6047886	1.0720327	-1.4865551	NA	1.1541425	-5.291825	-2.0579923	+	+	NA	0.3123599	0.3129859	18	-683.2989	1405.779	8.4922359	2.415798e-04
21.28200	+	NA	2.208009	NA	NA	0.7749741	-1.1819624	NA	0.9027857	-5.541099	NA	NA	NA	NA	0.2637175	0.2642460	11	-691.2957	1405.781	8.4935307	2.414234e-04
19.57820	+	NA	2.063121	+	NA	1.0985966	-1.3620523	NA	NA	-4.331712	-3.4297388	+	NA	-1.690320	0.3123224	0.3129483	18	-683.3053	1405.792	8.5049912	2.400440e-04
21.92971	+	0.1893779	1.801163	+	NA	NA	-1.5837389	-0.6099309	1.2986114	-4.687271	NA	NA	+	-1.671310	0.3053795	0.3059914	17	-684.4806	1405.795	8.5076087	2.397300e-04
21.48306	+	0.8610762	2.102715	NA	NA	NA	-1.3714082	NA	NA	-5.336132	NA	NA	NA	NA	0.2566949	0.2572093	10	-692.4063	1405.799	8.5122052	2.391797e-04
20.86076	+	NA	2.278604	NA	-1.5943816	1.0680384	-1.4869768	-0.0601731	1.1488581	-5.286955	-2.0146049	+	+	NA	0.3122860	0.3129118	18	-683.3115	1405.804	8.5174007	2.385592e-04
20.94407	+	1.3982996	2.140760	NA	NA	0.9246658	NA	NA	1.4342304	-4.355531	NA	NA	NA	NA	0.2636255	0.2641538	11	-691.3103	1405.810	8.5227823	2.379181e-04
21.45697	+	1.8924706	1.879141	+	NA	NA	-1.5500793	-0.8037367	1.0332002	-4.717753	NA	NA	NA	-1.600876	0.2983923	0.2989902	16	-685.6517	1405.810	8.5232309	2.378648e-04
19.07037	+	NA	1.675983	+	NA	NA	NA	-1.5064787	NA	-2.293366	-4.1375876	+	+	-2.244456	0.3122652	0.3128910	18	-683.3150	1405.811	8.5244587	2.377188e-04
20.99625	+	NA	2.049604	+	-1.2552185	1.1307026	NA	NA	NA	-4.742763	NA	NA	NA	NA	0.2775339	0.2780901	13	-689.0793	1405.813	8.5261425	2.375187e-04
21.83988	+	NA	2.065660	+	-1.3631254	NA	-1.7810685	0.4487780	0.5702244	-5.222453	NA	NA	NA	-1.665804	0.2983835	0.2989815	16	-685.6531	1405.813	8.5261581	2.375169e-04
21.22352	+	NA	1.975296	+	-0.9911154	1.1466822	NA	NA	1.1677056	-4.280456	NA	NA	+	NA	0.2914168	0.2920008	15	-686.8091	1405.820	8.5331186	2.366917e-04
20.59000	+	-0.4672869	2.110434	NA	-1.8501149	NA	-1.3493224	NA	NA	-4.174053	-2.2314189	+	+	-2.220759	0.3052990	0.3059107	17	-684.4942	1405.822	8.5347310	2.365010e-04
20.68650	+	1.5321014	2.326196	NA	-1.7209307	1.0513811	-1.3828862	NA	0.8438071	-4.712805	-1.4874459	+	NA	-2.016807	0.3122309	0.3128566	18	-683.3209	1405.823	8.5361335	2.363352e-04
20.96763	+	1.3998976	2.062521	NA	NA	NA	NA	NA	1.4044200	-3.876295	NA	NA	NA	-1.785193	0.2635503	0.2640784	11	-691.3222	1405.834	8.5466864	2.350914e-04
20.82830	+	1.3934897	2.028229	NA	-1.2682312	NA	NA	-0.8787619	NA	-4.317016	NA	NA	NA	NA	0.2635265	0.2640545	11	-691.3260	1405.841	8.5542492	2.342041e-04
19.36300	+	-1.2842050	1.928347	+	-1.3536435	1.2607503	NA	NA	NA	-2.701029	-3.8196502	+	+	-2.423250	0.3260119	0.3266652	20	-680.9527	1405.849	8.5620813	2.332888e-04
21.19787	+	NA	2.006876	NA	NA	0.8589426	NA	-0.3983021	1.5211579	-4.115989	NA	NA	+	-1.738407	0.2774188	0.2779747	13	-689.0979	1405.850	8.5634179	2.331329e-04
21.62135	+	NA	1.977777	+	-1.4146281	1.1226736	-1.7100854	-0.5153320	NA	-4.950402	NA	+	+	NA	0.3190561	0.3196955	19	-682.1540	1405.859	8.5723969	2.320886e-04
20.53653	+	0.8657818	2.130442	NA	-1.7259288	1.1193638	NA	NA	NA	-3.243547	NA	+	NA	-2.289123	0.2912946	0.2918783	15	-686.8293	1405.860	8.5734765	2.319634e-04
20.81579	+	NA	1.990893	NA	-1.2715123	NA	NA	NA	1.0436392	-2.865725	NA	+	+	-2.287843	0.2912933	0.2918771	15	-686.8295	1405.861	8.5738976	2.319145e-04
20.63165	+	NA	2.188890	NA	-1.5974110	1.0848397	NA	NA	NA	-3.991599	NA	+	NA	NA	0.2773843	0.2779402	13	-689.1035	1405.862	8.5745926	2.318340e-04
21.57665	+	NA	1.975964	NA	NA	NA	-1.2420261	-0.8112420	NA	-5.254133	NA	NA	+	NA	0.2634516	0.2639795	11	-691.3379	1405.865	8.5780405	2.314346e-04
19.18459	+	1.2085675	2.107756	+	NA	1.1918991	NA	NA	1.1085868	-4.283627	-3.5477578	NA	NA	NA	0.2912688	0.2918524	15	-686.8336	1405.869	8.5820093	2.309758e-04
20.79200	+	1.6299433	2.151941	NA	-1.3319748	1.0316640	NA	-0.3325016	0.9416550	-4.162222	NA	NA	NA	-1.899050	0.2843022	0.2848719	14	-687.9780	1405.874	8.5868848	2.304135e-04
21.15017	+	NA	2.325640	NA	-1.8765316	1.1235080	-1.4707786	0.3943015	NA	-5.396311	NA	+	NA	NA	0.2912420	0.2918256	15	-686.8380	1405.878	8.5908558	2.299564e-04
20.76364	+	NA	2.230938	NA	-1.8381530	1.0326325	-1.4288863	-0.3740335	NA	-5.203419	-1.9342827	+	+	NA	0.3051141	0.3057255	17	-684.5253	1405.884	8.5969970	2.292514e-04
20.42990	+	NA	2.169473	NA	-1.3839839	NA	NA	NA	0.5060368	-4.226381	-1.5744904	NA	NA	-1.854296	0.2703537	0.2708955	12	-690.2364	1405.884	8.5974806	2.291960e-04
19.39944	+	NA	2.108473	+	NA	1.1129684	NA	NA	0.6771618	-4.616786	-3.2919227	NA	NA	NA	0.2842690	0.2848387	14	-687.9835	1405.885	8.5977389	2.291664e-04
20.49957	+	NA	2.247767	NA	-1.4337886	0.9600167	NA	NA	0.5225145	-4.741289	-1.3514777	NA	NA	NA	0.2703312	0.2708729	12	-690.2400	1405.892	8.6047140	2.283685e-04
21.20631	+	1.3164213	2.225580	NA	-1.4331295	NA	-1.5319299	NA	0.8945472	-4.995057	NA	+	NA	NA	0.2911833	0.2917668	15	-686.8477	1405.897	8.6102140	2.277414e-04
19.51530	+	NA	1.988933	+	NA	NA	NA	NA	NA	-4.143006	-3.4747597	NA	NA	-1.742799	0.2772716	0.2778273	13	-689.1218	1405.898	8.6110744	2.276434e-04
21.07988	+	NA	2.318376	NA	-1.6483087	1.0425834	-1.3382414	NA	0.3660189	-5.405441	NA	+	NA	NA	0.2911530	0.2917364	15	-686.8527	1405.907	8.6202417	2.266024e-04
18.41506	NA	NA	1.638670	+	-0.5512058	1.0487872	-1.2550530	NA	1.2700585	-3.517680	-4.1621182	NA	+	NA	0.2841657	0.2847352	14	-688.0003	1405.918	8.6315018	2.253302e-04
19.57681	+	NA	2.178510	+	-1.0282250	1.1958225	NA	NA	0.3988863	-4.672130	-3.1722052	NA	NA	NA	0.2911133	0.2916967	15	-686.8592	1405.920	8.6333377	2.251234e-04
20.88868	+	NA	2.130998	NA	-1.3318889	1.1476884	NA	NA	1.0974464	-3.824248	NA	+	+	NA	0.2910890	0.2916723	15	-686.8633	1405.928	8.6413714	2.242210e-04
21.21496	+	1.9780901	2.074683	NA	NA	NA	-1.2349255	-0.5862640	1.2943033	-4.677329	NA	NA	NA	-1.517218	0.2771767	0.2777322	13	-689.1371	1405.929	8.6418044	2.241724e-04
19.92079	+	NA	2.162878	+	NA	1.1031483	-1.5586247	0.3835283	0.7596211	-5.412323	-3.3380157	NA	NA	-1.325070	0.3049589	0.3055700	17	-684.5515	1405.936	8.6492554	2.233388e-04
21.53638	+	NA	1.884222	+	-0.9735395	NA	NA	NA	1.1957568	-3.661944	NA	NA	+	-2.134852	0.2910616	0.2916449	15	-686.8678	1405.937	8.6503966	2.232114e-04
21.29969	+	1.8468781	1.954627	+	NA	0.9393361	-1.5639897	-0.6140057	1.0882361	-5.007975	NA	NA	NA	-1.518797	0.3048983	0.3055093	17	-684.5617	1405.957	8.6696503	2.210729e-04
21.76263	+	0.1521326	1.875249	+	NA	0.9348148	-1.5971943	-0.4240775	1.3525527	-4.974046	NA	NA	+	-1.590346	0.3118373	0.3124622	18	-683.3878	1405.957	8.6700215	2.210319e-04
20.93850	+	1.7440472	2.201880	NA	NA	0.8114347	-1.2647392	NA	1.4940364	-4.858598	-1.2075629	NA	NA	-1.549386	0.2840325	0.2846017	14	-688.0221	1405.962	8.6750496	2.204769e-04
21.40148	+	NA	2.112593	NA	NA	NA	-1.1642823	NA	NA	-5.264675	NA	NA	NA	-1.372526	0.2561756	0.2566889	10	-692.4880	1405.963	8.6756183	2.204142e-04
20.43706	+	NA	2.170595	NA	-1.3017397	NA	NA	NA	0.5597658	-4.431425	-1.5173144	NA	NA	NA	0.2631368	0.2636641	11	-691.3879	1405.965	8.6780095	2.201508e-04
20.48990	+	NA	2.244192	NA	-1.5088228	0.9275510	NA	NA	0.4717630	-4.532645	-1.4126288	NA	NA	-1.792139	0.2770612	0.2776164	13	-689.1558	1405.966	8.6791982	2.200200e-04
21.24561	+	-0.1469037	2.075964	NA	-1.7356897	NA	-1.3852497	NA	NA	-4.243328	NA	+	+	-2.058168	0.2979085	0.2985054	16	-685.7323	1405.972	8.6845446	2.194327e-04
19.44576	+	1.2569362	2.171012	+	-1.0630831	1.2258656	NA	NA	0.8078562	-4.097928	-3.4737022	NA	NA	-1.901671	0.3048372	0.3054480	17	-684.5719	1405.977	8.6902300	2.188098e-04
20.78864	+	NA	2.113409	NA	-1.6440625	1.1525985	NA	NA	NA	-3.766603	NA	+	+	NA	0.2839652	0.2845342	14	-688.0331	1405.984	8.6970576	2.180641e-04
19.32473	+	NA	2.110499	+	-1.2723935	1.2146774	NA	NA	NA	-3.093821	-3.2964611	+	NA	-2.170007	0.3117544	0.3123791	18	-683.4019	1405.985	8.6982189	2.179375e-04
21.74473	+	NA	1.825628	+	-1.3295020	NA	-1.5479691	-0.7187880	NA	-3.910665	NA	+	+	-2.109296	0.3186815	0.3193201	19	-682.2183	1405.988	8.7011058	2.176231e-04
20.00234	+	0.7693902	2.138973	+	-1.3317287	NA	-1.7595549	NA	NA	-4.776020	-3.4807366	+	NA	NA	0.3117286	0.3123533	18	-683.4063	1405.994	8.7069821	2.169847e-04
18.28253	NA	NA	1.658207	+	NA	1.0501009	NA	NA	1.4446283	-3.043463	-4.1980364	NA	+	-1.604995	0.2769600	0.2775150	13	-689.1722	1405.999	8.7119472	2.164467e-04
19.47007	+	-1.0440477	1.908243	+	NA	1.1239210	NA	NA	NA	-4.252148	-3.8608117	NA	+	-1.849119	0.2978230	0.2984198	16	-685.7466	1406.000	8.7130270	2.163298e-04
19.08766	+	NA	1.831170	+	NA	1.0622093	NA	-0.9868044	1.0255518	-2.679364	-4.1036893	+	+	-2.162457	0.3255654	0.3262178	20	-681.0302	1406.004	8.7170636	2.158937e-04
19.39581	+	-1.0586419	1.924146	+	NA	1.1710292	NA	NA	NA	-4.504138	-3.7869609	NA	+	NA	0.2908561	0.2914390	15	-686.9017	1406.005	8.7182196	2.157689e-04
21.26114	+	-0.0777983	1.978882	NA	NA	NA	NA	NA	1.5960354	-3.846681	NA	NA	+	-1.820245	0.2699710	0.2705120	12	-690.2977	1406.007	8.7201722	2.155583e-04
20.93947	+	1.4996833	2.129637	NA	NA	0.8959333	NA	NA	1.4446797	-4.126424	NA	NA	NA	-1.730326	0.2699676	0.2705086	12	-690.2983	1406.008	8.7212740	2.154396e-04
19.20840	+	NA	2.034306	+	-1.2793383	1.3416039	NA	NA	NA	-3.309535	-3.6718713	+	+	NA	0.3116797	0.3123043	18	-683.4146	1406.011	8.7236062	2.151885e-04
18.42252	NA	NA	1.477675	+	NA	NA	NA	-1.5175903	NA	-3.377595	-4.1892154	NA	+	NA	0.2629843	0.2635113	11	-691.4121	1406.013	8.7264379	2.148841e-04
21.22368	+	-0.0662236	2.057928	NA	NA	0.9358781	NA	NA	1.6254194	-4.330862	NA	NA	+	NA	0.2699351	0.2704760	12	-690.3035	1406.019	8.7316877	2.143208e-04
19.61230	+	-0.4057697	1.953050	+	-1.1170837	1.1308480	NA	-0.6982659	NA	-4.162800	-3.7913035	NA	+	-1.985759	0.3116213	0.3122458	18	-683.4245	1406.030	8.7434434	2.130647e-04
21.26380	+	-0.1545497	1.990759	NA	NA	NA	NA	NA	1.5791634	-4.079750	NA	NA	+	NA	0.2629185	0.2634453	11	-691.4226	1406.034	8.7473438	2.126496e-04
20.95440	+	NA	2.276075	NA	-1.7155223	1.0230428	-1.2155308	NA	0.2987972	-4.827987	NA	+	NA	-1.821622	0.2977176	0.2983142	16	-685.7641	1406.035	8.7481415	2.125648e-04
18.38251	NA	NA	1.485603	+	NA	0.8487381	-1.0596036	-1.2069131	NA	-3.716198	-4.2061151	NA	+	NA	0.2768479	0.2774027	13	-689.1903	1406.035	8.7482123	2.125573e-04
20.79631	+	-0.3788772	2.251478	NA	-1.9252850	1.0788883	-1.4854398	NA	NA	-5.242156	-1.9540842	+	+	NA	0.3046629	0.3052734	17	-684.6013	1406.036	8.7488772	2.124866e-04
19.48839	+	-0.2498651	1.801211	+	NA	NA	NA	-0.9158859	1.1816020	-3.556595	-4.1103327	NA	+	-1.957381	0.3046618	0.3052724	17	-684.6014	1406.036	8.7492359	2.124485e-04
21.78968	+	NA	1.835051	+	NA	NA	-1.5355480	NA	1.3743999	-3.869092	NA	+	+	-1.915725	0.3115660	0.3121903	18	-683.4339	1406.049	8.7622619	2.110694e-04
20.10331	+	-0.8369408	2.099814	+	-1.1821329	1.2692368	-1.7258148	-0.1120816	0.9325818	-5.023453	-3.8182977	+	+	NA	0.3392789	0.3399588	22	-678.6267	1406.050	8.7625606	2.110378e-04
20.01333	+	-0.7109881	1.895858	+	-1.2500544	NA	-1.5202488	-0.6410714	NA	-3.867938	-3.9452674	+	+	-2.140294	0.3323591	0.3330251	21	-679.8457	1406.050	8.7628080	2.110117e-04
21.53993	+	0.3540027	2.095141	NA	NA	0.8712425	-1.3459170	-0.2460678	1.5910897	-5.155575	NA	NA	+	NA	0.2837528	0.2843214	14	-688.0678	1406.053	8.7664405	2.106288e-04
20.61268	+	-0.3417838	1.989073	NA	NA	NA	NA	NA	1.6966431	-3.700129	-2.1536230	NA	+	-1.947880	0.2767783	0.2773329	13	-689.2016	1406.058	8.7707485	2.101756e-04
21.13948	+	-0.2652603	2.034600	NA	-1.4310734	NA	NA	NA	NA	-4.386442	NA	NA	+	NA	0.2628429	0.2633696	11	-691.4346	1406.058	8.7713368	2.101138e-04
20.79644	+	1.5602598	2.156578	NA	-1.2487323	1.0465821	NA	-0.3890505	0.9432590	-4.407141	NA	NA	NA	NA	0.2767264	0.2772810	13	-689.2100	1406.075	8.7875298	2.084195e-04
21.29920	+	1.6070767	1.883984	+	NA	0.8865245	-1.5211556	-1.0144050	NA	-5.209333	NA	NA	NA	-1.494465	0.2975961	0.2981925	16	-685.7843	1406.076	8.7886097	2.083070e-04
21.20768	+	NA	2.059006	NA	NA	NA	-1.3553544	NA	NA	-5.239079	-1.4695487	NA	+	NA	0.2627734	0.2633000	11	-691.4456	1406.080	8.7933805	2.078107e-04
19.24694	+	1.3069129	2.099263	+	NA	1.1476238	NA	NA	1.1157012	-4.044329	-3.6050655	NA	NA	-1.757553	0.2975795	0.2981758	16	-685.7871	1406.081	8.7941492	2.077308e-04
21.32376	+	NA	2.089172	NA	-1.5680256	NA	-1.4265738	-0.4749818	NA	-4.856954	NA	+	+	NA	0.2906198	0.2912021	15	-686.9407	1406.083	8.7961909	2.075189e-04
20.97259	+	1.3192604	2.221309	NA	-1.8247662	1.0722949	-1.3389387	-0.3208474	NA	-4.644636	NA	+	NA	-1.977366	0.3045201	0.3051303	17	-684.6253	1406.084	8.7969272	2.074425e-04
18.43122	NA	NA	1.531497	+	NA	NA	NA	-1.1594332	1.0726089	-3.163484	-4.2459999	NA	+	NA	0.2697026	0.2702431	12	-690.3407	1406.093	8.8061861	2.064844e-04
20.35051	+	1.5506655	2.074002	NA	-1.4350421	NA	NA	-0.8351539	NA	-3.975348	-1.7615413	NA	NA	-2.020933	0.2766659	0.2772203	13	-689.2198	1406.094	8.8071083	2.063892e-04
21.62362	+	NA	2.091858	NA	NA	0.8093849	-1.2599813	NA	NA	-5.318338	NA	NA	+	-1.476331	0.2696916	0.2702320	12	-690.3425	1406.097	8.8097319	2.061186e-04
19.79146	+	1.2606118	2.174049	+	-1.3948734	1.2179526	-1.5636715	-0.3876211	NA	-4.480713	-3.4870153	+	NA	-1.933583	0.3322062	0.3328720	21	-679.8724	1406.103	8.8163663	2.054360e-04
19.36343	+	1.1549782	2.174646	+	-0.9815450	1.2674918	NA	NA	0.8238148	-4.351231	-3.4221312	NA	NA	NA	0.2974920	0.2980881	16	-685.8017	1406.110	8.8233190	2.047231e-04
18.39211	NA	NA	1.630022	+	NA	NA	NA	NA	1.4193474	-3.073986	-4.1772235	NA	+	NA	0.2626720	0.2631984	11	-691.4617	1406.113	8.8255707	2.044927e-04
21.73842	+	-0.5514948	2.017258	+	-1.5496186	1.1849871	-1.7906537	NA	NA	-5.047847	NA	+	+	NA	0.3182980	0.3189359	19	-682.2842	1406.120	8.8327712	2.037578e-04
21.31413	+	NA	2.086699	NA	-1.4164664	NA	-1.3609372	-0.1477263	1.0056777	-4.309234	NA	+	+	-1.973785	0.3044010	0.3050110	17	-684.6453	1406.124	8.8370095	2.033265e-04
21.29561	+	NA	2.140967	NA	NA	NA	-1.1304241	NA	0.8813031	-5.123134	NA	NA	NA	-1.331925	0.2626334	0.2631597	11	-691.4678	1406.125	8.8378387	2.032422e-04
21.22223	+	0.0051622	2.044452	NA	NA	0.9072209	NA	NA	1.6403804	-4.096880	NA	NA	+	-1.766036	0.2765594	0.2771136	13	-689.2370	1406.129	8.8415592	2.028645e-04
20.19360	+	NA	2.210505	NA	-1.7248981	0.9961041	NA	NA	NA	-3.474430	-1.4741371	+	NA	-2.228114	0.2904787	0.2910607	15	-686.9639	1406.130	8.8427341	2.027453e-04
20.57801	+	NA	2.013823	NA	NA	0.7743349	NA	-0.5112174	1.5893739	-3.944657	-2.0777553	NA	+	-1.863261	0.2835189	0.2840871	14	-688.1060	1406.130	8.8428433	2.027343e-04
18.26363	NA	NA	1.579164	+	NA	0.9538676	NA	-0.9790507	1.1422628	-3.227847	-4.2006455	NA	+	NA	0.2765008	0.2770549	13	-689.2465	1406.148	8.8605155	2.009508e-04
21.54658	+	0.7957898	1.974052	+	-1.5071975	NA	-1.6645339	NA	NA	-4.096212	NA	+	NA	-2.082916	0.3112678	0.3118915	18	-683.4846	1406.151	8.8635960	2.006415e-04
19.07719	+	NA	1.970783	+	NA	1.2421360	NA	NA	1.3375789	-3.246111	-3.9342410	+	+	NA	0.3112650	0.3118887	18	-683.4851	1406.152	8.8645410	2.005467e-04
21.33022	+	0.0038266	2.099972	NA	-1.4408927	NA	-1.3917385	NA	1.0418268	-4.318881	NA	+	+	-1.981682	0.3042925	0.3049023	17	-684.6636	1406.160	8.8734871	1.996517e-04
19.66959	+	NA	2.175490	+	-1.1067856	1.1518433	NA	NA	0.3498472	-4.465797	-3.1992681	NA	NA	-1.744085	0.2973334	0.2979292	16	-685.8281	1406.163	8.8761315	1.993879e-04
21.86039	+	NA	1.886192	+	NA	NA	-1.6648309	NA	1.3898927	-4.486010	NA	+	+	NA	0.3042843	0.3048940	17	-684.6650	1406.163	8.8762670	1.993744e-04
20.83127	+	1.4680913	2.367848	NA	-1.6470434	1.0759321	-1.5117181	NA	0.8971444	-5.356847	-1.3838011	+	NA	NA	0.3042764	0.3048861	17	-684.6663	1406.166	8.8789183	1.991102e-04
21.39471	+	NA	1.848525	+	NA	NA	NA	NA	1.4662502	-3.906201	NA	NA	+	NA	0.2764399	0.2769938	13	-689.2563	1406.167	8.8802293	1.989798e-04
20.39218	+	-0.5720940	2.059926	NA	-1.5527493	NA	NA	NA	NA	-4.275426	-2.2868570	NA	+	NA	0.2694584	0.2699984	12	-690.3798	1406.171	8.8844340	1.985619e-04
20.73476	+	0.9560084	2.237874	NA	-1.7565378	NA	-1.5135788	NA	NA	-4.940130	-1.5657777	+	NA	NA	0.2903475	0.2909293	15	-686.9856	1406.173	8.8859957	1.984069e-04
18.60449	NA	NA	1.498293	+	NA	NA	-1.0813656	-0.9351044	1.1487056	-3.317725	-4.3627165	NA	+	-1.457456	0.2833526	0.2839204	14	-688.1332	1406.184	8.8971665	1.973018e-04
19.84120	+	1.2129948	2.203989	+	-1.3212467	1.2476365	-1.6775424	-0.4385176	NA	-5.079461	-3.4326674	+	NA	NA	0.3250449	0.3256963	20	-681.1204	1406.185	8.8975680	1.972622e-04
21.80153	+	-0.4164464	1.888947	+	NA	0.9736734	-1.6610541	NA	NA	-5.406121	NA	NA	+	-1.536629	0.2972621	0.2978578	16	-685.8400	1406.187	8.8998770	1.970346e-04
19.27982	+	NA	1.782857	+	-0.9530982	NA	NA	-1.1967271	NA	-2.344761	-4.0057532	+	+	-2.401544	0.3180621	0.3186994	19	-682.3247	1406.201	8.9137504	1.956725e-04
21.16780	+	NA	1.987266	+	-1.3128512	1.1752120	NA	NA	NA	-4.556208	NA	NA	+	NA	0.2832844	0.2838521	14	-688.1443	1406.206	8.9194143	1.951192e-04
19.29867	+	-0.0974821	1.851144	+	NA	1.0362029	NA	-1.1922833	NA	-4.383069	-3.8762666	NA	+	NA	0.2971959	0.2977915	16	-685.8510	1406.209	8.9219067	1.948762e-04
19.64300	+	-0.9775083	1.922441	+	-0.8013352	NA	NA	NA	1.1597205	-3.858289	-3.8843128	NA	+	NA	0.2971916	0.2977872	16	-685.8517	1406.210	8.9233351	1.947370e-04
20.34180	+	NA	2.181756	NA	-1.4114456	1.0927031	NA	NA	1.1754021	-3.828934	-2.0813918	+	+	NA	0.2971864	0.2977819	16	-685.8526	1406.212	8.9250807	1.945672e-04
20.58821	+	NA	2.023585	NA	NA	0.8059104	NA	-0.5556834	1.5574377	-4.197639	-1.9641196	NA	+	NA	0.2762726	0.2768262	13	-689.2834	1406.221	8.9343235	1.936701e-04
20.42403	+	1.4733855	2.161791	NA	-1.5993214	0.9344955	NA	-0.6173727	NA	-4.265559	-1.6016823	NA	NA	-1.985359	0.2832336	0.2838012	14	-688.1526	1406.223	8.9359942	1.935083e-04
20.69236	+	NA	2.125603	NA	-1.6505969	NA	-1.3943149	-0.5951067	NA	-4.837355	-2.0831985	+	+	NA	0.2971062	0.2977016	16	-685.8659	1406.239	8.9517590	1.919890e-04
19.72572	+	NA	2.016784	+	NA	NA	-1.5148866	NA	NA	-4.543929	-3.4843126	+	NA	NA	0.2970833	0.2976786	16	-685.8697	1406.246	8.9593941	1.912575e-04
20.79746	+	1.6860433	2.052104	NA	-1.1529648	NA	NA	-0.5749642	0.8971765	-3.870789	NA	NA	NA	-1.926940	0.2761892	0.2767427	13	-689.2969	1406.248	8.9612627	1.910789e-04
22.02338	+	-0.5359864	1.826547	+	NA	NA	-1.6722310	NA	NA	-5.125350	NA	NA	+	-1.623922	0.2901137	0.2906951	15	-687.0241	1406.250	8.9630526	1.909080e-04
21.78499	+	-0.3969617	1.991423	+	-1.3663208	1.1268285	-1.6531359	NA	0.9391655	-4.428157	NA	+	+	-2.012905	0.3317755	0.3324404	21	-679.9479	1406.254	8.9672424	1.905084e-04
19.22669	+	0.6619999	2.058096	+	NA	1.1800406	NA	NA	NA	-4.544241	-3.5076422	NA	NA	NA	0.2831345	0.2837018	14	-688.1688	1406.255	8.9683724	1.904008e-04
21.74058	+	0.3880630	1.765225	+	NA	NA	-1.6163853	-1.1099182	NA	-5.205985	NA	NA	+	NA	0.2900741	0.2906554	15	-687.0306	1406.263	8.9761051	1.896661e-04
21.44215	+	0.9338082	2.161618	NA	NA	0.8289396	-1.3443339	NA	NA	-5.552543	NA	NA	NA	NA	0.2621949	0.2627204	11	-691.5374	1406.264	8.9769259	1.895883e-04
21.70244	+	NA	1.980411	+	-1.3204903	1.1054417	-1.6250445	-0.2242271	0.9049908	-4.387927	NA	+	+	-2.006634	0.3317269	0.3323916	21	-679.9564	1406.271	8.9842895	1.888915e-04
21.27589	+	NA	1.963032	+	-1.2371974	NA	NA	NA	NA	-4.164672	NA	NA	NA	-1.967695	0.2760613	0.2766145	13	-689.3175	1406.290	9.0026270	1.871676e-04
19.37355	+	-0.1031713	1.837061	+	NA	0.9927919	NA	-1.1674647	NA	-4.138362	-3.9468623	NA	+	-1.814161	0.3038991	0.3045081	17	-684.7297	1406.293	9.0057687	1.868738e-04
21.55539	+	NA	2.173618	NA	NA	0.9342154	-1.2967466	NA	1.6046711	-5.144387	NA	+	+	NA	0.2899829	0.2905640	15	-687.0457	1406.293	9.0061675	1.868365e-04
21.58708	+	NA	2.101820	NA	NA	NA	-1.3284310	NA	1.5632381	-4.855364	NA	+	+	NA	0.2830035	0.2835706	14	-688.1901	1406.298	9.0111103	1.863753e-04
20.99355	+	NA	2.095028	NA	NA	NA	NA	NA	0.9421026	-4.499701	NA	NA	NA	NA	0.2481259	0.2486231	9	-693.7474	1406.298	9.0113981	1.863485e-04
19.57574	+	NA	2.167869	+	-1.1552949	1.2178599	NA	0.0133845	NA	-4.721807	-3.1889825	NA	NA	NA	0.2899430	0.2905240	15	-687.0522	1406.306	9.0193279	1.856111e-04
18.42676	NA	-0.6741566	1.581184	+	NA	0.9919819	-1.1875691	NA	1.4063004	-3.478236	-4.2451151	NA	+	NA	0.2829486	0.2835156	14	-688.1991	1406.316	9.0290326	1.847127e-04
20.98979	+	0.2193682	2.024829	NA	NA	NA	-1.3064552	-0.4653046	1.5779320	-4.783214	-1.8612379	NA	+	NA	0.2829482	0.2835152	14	-688.1992	1406.316	9.0291500	1.847018e-04
19.59955	+	-0.5203491	1.974494	+	-0.9142697	1.1589574	NA	-0.3854037	1.0581104	-3.934896	-3.8901003	NA	+	-2.002296	0.3177099	0.3183465	19	-682.3851	1406.322	9.0345646	1.842024e-04
19.27354	+	NA	2.054537	+	-1.0028461	1.3215490	NA	NA	1.0331294	-3.361504	-3.7897259	+	+	NA	0.3177038	0.3183405	19	-682.3861	1406.324	9.0366411	1.840113e-04
19.40996	+	-0.2363371	1.811456	+	NA	NA	NA	-0.9640157	1.1469344	-3.813995	-4.0353967	NA	+	NA	0.2968493	0.2974442	16	-685.9087	1406.324	9.0372827	1.839523e-04
21.43225	+	NA	2.050101	+	NA	1.0141830	-1.6617895	0.3015534	0.8717177	-5.655831	NA	NA	NA	NA	0.2898697	0.2904506	15	-687.0643	1406.330	9.0434875	1.833825e-04
19.13096	+	1.6080331	1.979689	+	NA	1.0411349	NA	-1.2263841	NA	-4.418716	-3.6064203	NA	NA	NA	0.2898468	0.2904277	15	-687.0681	1406.338	9.0510104	1.826940e-04
21.52558	+	0.4534928	2.009218	NA	NA	NA	-1.2608666	-0.4008652	1.5206512	-4.668130	NA	NA	+	-1.552896	0.2828682	0.2834350	14	-688.2122	1406.342	9.0552795	1.823044e-04
19.28485	+	NA	1.895018	+	-1.2666973	NA	NA	NA	NA	-2.268581	-3.8610275	+	+	-2.522860	0.3106931	0.3113157	18	-683.5822	1406.346	9.0587782	1.819858e-04
18.26582	NA	NA	1.518841	+	NA	0.8889474	NA	-1.3711600	NA	-3.450535	-4.1435113	NA	+	NA	0.2689132	0.2694521	12	-690.4671	1406.346	9.0589976	1.819658e-04
21.10070	+	1.2735007	2.261623	NA	-1.7568100	1.0839009	-1.4564741	-0.3698672	NA	-5.264405	NA	+	NA	NA	0.2967822	0.2973769	16	-685.9198	1406.347	9.0596166	1.819095e-04
20.79475	+	NA	2.167790	NA	-1.4097007	NA	-1.4495439	-0.3001050	1.1031904	-4.905458	-2.1561763	+	+	NA	0.3037334	0.3043421	17	-684.7576	1406.348	9.0614614	1.817418e-04
20.50578	+	NA	2.249645	NA	-1.7279652	0.9903873	NA	0.2498543	NA	-4.561644	-1.4954085	NA	NA	-1.888611	0.2758652	0.2764181	13	-689.3492	1406.353	9.0659838	1.813313e-04
19.55212	+	NA	NA	+	NA	1.0440142	-1.6927854	NA	1.4054934	-4.505353	-3.9842288	NA	+	NA	0.2897923	0.2903730	15	-687.0771	1406.356	9.0689890	1.810591e-04
19.44967	+	-0.0629673	1.758449	+	NA	NA	NA	-1.3495024	NA	-3.824892	-4.0267651	NA	+	-1.899047	0.2967261	0.2973207	16	-685.9292	1406.365	9.0782886	1.802191e-04
20.62685	+	1.4421728	2.234506	NA	-1.5820594	NA	-1.3862741	NA	0.8487396	-4.344198	-1.6584651	+	NA	-2.066823	0.3036756	0.3042841	17	-684.7673	1406.368	9.0809115	1.799829e-04
18.58962	NA	NA	1.596915	+	-0.4699923	NA	-1.3114939	NA	1.2777191	-3.440857	-4.2139028	NA	+	NA	0.2758153	0.2763681	13	-689.3573	1406.369	9.0821075	1.798753e-04
20.63030	+	-0.3993963	1.999104	NA	NA	NA	NA	NA	1.6732112	-3.956854	-2.0386324	NA	+	NA	0.2688315	0.2693702	12	-690.4802	1406.372	9.0851446	1.796024e-04
19.00232	+	NA	1.799720	+	NA	1.0580949	NA	-1.3704090	NA	-3.169137	-3.9659745	+	+	NA	0.3106062	0.3112287	18	-683.5969	1406.375	9.0882443	1.793242e-04
21.27257	+	1.6443440	2.026093	NA	NA	NA	-1.2322413	-1.0594941	NA	-5.168280	NA	NA	NA	NA	0.2618428	0.2623675	11	-691.5932	1406.376	9.0885956	1.792928e-04
19.50968	+	-0.3726044	1.958002	+	-1.0174611	1.1656870	NA	-0.7670663	NA	-4.426409	-3.7284987	NA	+	NA	0.3036519	0.3042604	17	-684.7713	1406.376	9.0888473	1.792702e-04
20.11498	+	NA	2.119897	NA	-1.6007417	NA	NA	NA	NA	-3.095092	-1.6524913	+	NA	-2.292054	0.2827541	0.2833207	14	-688.2308	1406.380	9.0925089	1.789423e-04
21.44632	+	NA	2.130692	NA	-1.3367468	NA	-1.4803110	-0.1897579	1.0455406	-4.928014	NA	+	+	NA	0.2966700	0.2972645	16	-685.9385	1406.384	9.0969343	1.785468e-04
20.15252	+	NA	2.070540	NA	-1.6840582	0.9740294	NA	-0.6586430	NA	-3.216606	-2.2009735	+	+	-2.404854	0.3035662	0.3041745	17	-684.7857	1406.405	9.1176681	1.767054e-04
18.32613	NA	NA	1.577960	+	NA	0.9910574	-1.2073860	NA	NA	-3.742850	-4.1104245	NA	+	NA	0.2687161	0.2692546	12	-690.4987	1406.409	9.1220864	1.763154e-04
18.58871	NA	NA	1.442267	+	NA	NA	-1.0301332	-1.3274065	NA	-3.536049	-4.2979936	NA	+	-1.429320	0.2756683	0.2762207	13	-689.3810	1406.417	9.1296210	1.756524e-04
19.61021	+	0.7588480	2.061325	+	-1.1849033	NA	NA	NA	NA	-3.914626	-3.5103904	NA	NA	-2.020664	0.2896062	0.2901865	15	-687.1077	1406.417	9.1302960	1.755932e-04
20.42700	+	-0.1193584	2.110052	NA	-1.3863603	0.9830310	NA	-0.1795282	1.2276473	-3.987547	-2.3070570	NA	+	-2.068461	0.2965687	0.2971630	16	-685.9554	1406.418	9.1306383	1.755631e-04
21.41480	+	NA	2.131206	+	-1.3898321	1.1372436	-1.6646372	NA	0.3039400	-5.222012	NA	+	NA	NA	0.3104737	0.3110958	18	-683.6194	1406.420	9.1332455	1.753344e-04
21.09704	+	NA	2.063083	NA	NA	NA	NA	NA	NA	-4.631125	NA	NA	NA	NA	0.2407365	0.2412189	8	-694.8917	1406.423	9.1363359	1.750637e-04
21.35994	+	1.2237143	2.096855	+	-1.4263356	1.1555111	-1.6575387	NA	0.6969241	-4.525294	NA	+	NA	-1.952880	0.3243537	0.3250037	20	-681.2402	1406.424	9.1370848	1.749981e-04
21.11567	+	NA	2.226196	NA	-1.4954780	NA	-1.3600187	NA	0.4059478	-5.060332	NA	+	NA	NA	0.2826114	0.2831777	14	-688.2541	1406.426	9.1390536	1.748260e-04
20.83564	+	-0.3221391	2.180990	NA	-1.4566591	NA	-1.4943293	NA	1.1619216	-4.925157	-2.1687626	+	+	NA	0.3034799	0.3040881	17	-684.8002	1406.434	9.1466428	1.741638e-04
19.67013	+	NA	2.173366	+	-1.2512397	1.1885243	NA	0.1086226	NA	-4.495786	-3.2207046	NA	NA	-1.799593	0.2965189	0.2971131	16	-685.9637	1406.434	9.1472279	1.741129e-04
19.17314	+	NA	1.742242	+	NA	NA	NA	-1.1924432	0.9608365	-2.356619	-4.1866755	+	+	-2.242248	0.3173810	0.3180170	19	-682.4415	1406.434	9.1473383	1.741033e-04
20.89590	+	NA	2.240966	NA	-1.4342179	1.0853680	NA	0.4455606	0.7300641	-4.739432	NA	NA	NA	NA	0.2686215	0.2691598	12	-690.5138	1406.439	9.1523558	1.736670e-04
21.38936	+	NA	2.098318	+	-1.6302812	1.1591715	-1.6253626	0.2694949	NA	-4.623314	NA	+	NA	-1.929620	0.3173649	0.3180009	19	-682.4442	1406.440	9.1528398	1.736250e-04
21.47170	+	-0.0322358	2.146652	NA	-1.3672246	NA	-1.5185169	NA	1.0905321	-4.943392	NA	+	+	NA	0.2964928	0.2970869	16	-685.9680	1406.443	9.1558985	1.733597e-04
21.61362	+	NA	1.904065	+	NA	NA	-1.5372144	-0.2314805	NA	-5.264376	NA	NA	NA	-1.449952	0.2825423	0.2831085	14	-688.2654	1406.449	9.1615975	1.728664e-04
20.69153	+	NA	2.024695	NA	-1.6046907	1.0552166	NA	-0.5416196	NA	-3.243315	NA	+	+	-2.266483	0.2964634	0.2970575	16	-685.9729	1406.453	9.1656748	1.725143e-04
20.98371	+	NA	2.184358	NA	-1.5674654	NA	-1.2341047	NA	0.3367506	-4.476575	NA	+	NA	-1.863050	0.2894922	0.2900724	15	-687.1265	1406.455	9.1678259	1.723289e-04
19.77000	+	-0.5446673	1.964762	+	NA	1.1281672	-1.5239058	-0.5511860	1.1702133	-4.695012	-4.0107037	+	+	NA	0.3311978	0.3318615	21	-680.0490	1406.456	9.1694757	1.721868e-04
21.38782	+	-0.1913556	2.123279	NA	-1.6734697	NA	-1.5168364	NA	NA	-4.889372	NA	+	+	NA	0.2894855	0.2900656	15	-687.1276	1406.457	9.1700621	1.721363e-04
21.48284	+	NA	1.894295	+	-1.3007356	NA	NA	NA	NA	-3.933541	NA	NA	+	-2.144880	0.2825121	0.2830782	14	-688.2703	1406.458	9.1714383	1.720179e-04
20.07185	+	NA	1.973923	NA	-1.5160055	NA	NA	-0.8593048	NA	-2.896483	-2.3604795	+	+	-2.432271	0.2964357	0.2970297	16	-685.9775	1406.462	9.1749013	1.717203e-04
21.35714	+	NA	2.088750	+	-1.4664497	1.1007042	-1.5428714	NA	0.2381413	-4.629469	NA	+	NA	-1.863792	0.3172920	0.3179278	19	-682.4567	1406.465	9.1778352	1.714686e-04
19.47154	+	NA	2.100854	+	NA	1.0671825	NA	NA	0.6518818	-4.425158	-3.3248767	NA	NA	-1.587262	0.2894539	0.2900339	15	-687.1328	1406.467	9.1804548	1.712441e-04
18.46342	NA	NA	1.622270	+	NA	NA	NA	NA	1.4276967	-2.951987	-4.2388602	NA	+	-1.677764	0.2685257	0.2690638	12	-690.5291	1406.470	9.1829861	1.710276e-04
21.20744	+	1.9684888	2.146983	NA	NA	0.8200765	-1.2331296	-0.4308012	1.3675004	-4.906007	NA	NA	NA	-1.473766	0.2824497	0.2830157	14	-688.2805	1406.479	9.1917997	1.702755e-04
20.89800	+	NA	2.240370	NA	-1.5210120	1.0725624	NA	0.5350422	0.7194490	-4.520756	NA	NA	NA	-1.805114	0.2754728	0.2760248	13	-689.4126	1406.480	9.1927643	1.701934e-04
19.70268	+	-1.1238227	1.925959	+	-1.1142194	NA	NA	NA	NA	-4.136132	-3.7417027	NA	+	NA	0.2894108	0.2899907	15	-687.1399	1406.482	9.1946516	1.700329e-04
18.61354	NA	-0.7922998	1.539489	+	NA	NA	-1.2439619	NA	1.3845679	-3.414456	-4.2886367	NA	+	NA	0.2754638	0.2760158	13	-689.4141	1406.483	9.1956739	1.699460e-04
21.46636	+	NA	2.056115	NA	NA	NA	-1.2029029	NA	1.5405112	-4.287510	NA	+	+	-1.787878	0.2893942	0.2899741	15	-687.1426	1406.487	9.2001112	1.695694e-04
20.43529	+	NA	2.160462	NA	-1.5595389	NA	NA	0.0664560	NA	-4.269302	-1.6436563	NA	NA	-1.920710	0.2684703	0.2690083	12	-690.5380	1406.488	9.2007063	1.695189e-04
19.66505	+	NA	1.983602	+	NA	NA	-1.3848223	NA	NA	-3.986480	-3.5259330	+	NA	-1.792458	0.3033105	0.3039183	17	-684.8286	1406.491	9.2035514	1.692780e-04
20.51251	+	NA	2.245919	NA	-1.6382871	1.0074567	NA	0.1482010	NA	-4.797146	-1.4253622	NA	NA	NA	0.2684507	0.2689886	12	-690.5411	1406.494	9.2069973	1.689865e-04
19.37462	+	-0.0551557	1.769616	+	NA	NA	NA	-1.3838849	NA	-4.067196	-3.9563796	NA	+	NA	0.2893658	0.2899457	15	-687.1473	1406.496	9.2094559	1.687789e-04
19.28880	+	0.7560482	2.049357	+	NA	1.1360585	NA	NA	NA	-4.308594	-3.5642175	NA	NA	-1.742922	0.2893409	0.2899207	15	-687.1514	1406.505	9.2176615	1.680879e-04
20.35851	+	-0.0139405	2.016212	NA	-1.2205194	NA	NA	-0.4242060	1.1818453	-3.691915	-2.4262111	NA	+	-2.103753	0.2893262	0.2899060	15	-687.1538	1406.510	9.2225122	1.676807e-04
21.45472	+	0.9321451	2.090725	NA	NA	NA	-1.2831548	NA	NA	-5.091435	NA	NA	NA	-1.498781	0.2614147	0.2619385	11	-691.6610	1406.511	9.2242662	1.675337e-04
18.44221	NA	NA	1.543928	+	NA	0.8938197	-1.0504551	-0.7726329	1.2117220	-3.374144	-4.3166336	NA	+	-1.408831	0.2893092	0.2898889	15	-687.1566	1406.515	9.2281162	1.672115e-04
20.80169	+	1.6165128	2.055511	NA	-1.0657125	NA	NA	-0.6359250	0.8981194	-4.114814	NA	NA	NA	NA	0.2683776	0.2689154	12	-690.5528	1406.517	9.2303806	1.670223e-04
21.57539	+	0.3612554	1.834786	+	NA	0.9134838	-1.6227498	-0.9477093	NA	-5.483943	NA	NA	+	NA	0.2962634	0.2968571	16	-686.0061	1406.519	9.2321911	1.668712e-04
19.26514	+	NA	1.931867	+	-0.9533985	1.1687494	NA	-0.7280372	0.8126432	-2.748703	-3.9522809	+	+	-2.312095	0.3310168	0.3316801	21	-680.0807	1406.520	9.2328016	1.668203e-04
21.04391	+	0.2194474	2.085303	NA	-1.2963925	1.0551363	NA	-0.1762602	1.1640763	-4.139517	NA	NA	+	-1.932450	0.2892885	0.2898682	15	-687.1600	1406.522	9.2349191	1.666437e-04
19.14853	+	NA	1.842512	+	NA	NA	NA	NA	1.3177198	-2.288638	-4.1053198	+	+	-2.309849	0.3101658	0.3107874	18	-683.6716	1406.525	9.2376843	1.664135e-04
19.70601	+	-0.5721719	1.918138	+	NA	1.0893397	-1.3997906	-0.5372161	1.1573934	-4.083859	-4.0890676	+	+	-1.873407	0.3379288	0.3386059	22	-678.8655	1406.527	9.2402328	1.662016e-04
21.60641	+	NA	1.971497	+	NA	NA	-1.6521185	0.1199835	0.8061967	-5.366288	NA	NA	NA	NA	0.2822794	0.2828450	14	-688.3083	1406.534	9.2473239	1.656133e-04
21.15214	+	NA	2.044931	NA	NA	NA	-1.2553066	NA	NA	-4.966201	-1.5990280	NA	+	-1.633929	0.2683184	0.2688561	12	-690.5623	1406.536	9.2493074	1.654492e-04
20.63559	+	-0.2562922	2.050680	NA	NA	0.8338814	NA	NA	1.7290531	-3.948268	-2.0322090	NA	+	-1.887660	0.2822528	0.2828184	14	-688.3126	1406.543	9.2559810	1.648980e-04
20.85397	+	1.9889817	2.107196	NA	NA	NA	-1.2906575	-0.6460576	1.2991078	-4.835765	-1.3199675	NA	NA	NA	0.2752366	0.2757882	13	-689.4507	1406.556	9.2690244	1.638261e-04
20.27665	+	NA	2.161179	NA	-1.7384228	1.1025691	NA	NA	NA	-3.771702	-1.9343358	+	+	NA	0.2891693	0.2897488	15	-687.1797	1406.561	9.2741644	1.634056e-04
21.43705	+	NA	2.132626	+	-1.5479203	1.1872231	-1.7376682	0.1966918	NA	-5.221135	NA	+	NA	NA	0.3100562	0.3106775	18	-683.6902	1406.562	9.2748833	1.633469e-04
19.42042	+	1.4377543	2.088685	+	-1.0839134	1.1346265	NA	-0.7503434	NA	-4.214919	-3.5015301	NA	NA	-1.873106	0.3030910	0.3036984	17	-684.8655	1406.564	9.2772581	1.631530e-04
20.00541	+	NA	2.073104	+	NA	NA	-1.5396206	0.1746133	0.6848826	-5.076428	-3.4159443	NA	NA	-1.416913	0.2961270	0.2967204	16	-686.0288	1406.565	9.2775356	1.631304e-04
19.40562	+	-1.1488098	1.954247	+	-1.1041853	1.2473134	NA	NA	0.9315068	-2.760637	-3.9180081	+	+	-2.367332	0.3308706	0.3315336	21	-680.1062	1406.571	9.2839310	1.626096e-04
21.03045	+	NA	2.178320	NA	-1.7422417	NA	-1.3232970	0.2597184	NA	-4.417898	NA	+	NA	-1.945885	0.2891380	0.2897174	15	-687.1848	1406.571	9.2844749	1.625654e-04
18.89105	+	NA	1.861968	+	NA	1.1891795	NA	NA	NA	-2.539388	-3.9206432	+	+	-2.237969	0.3100278	0.3106490	18	-683.6951	1406.572	9.2845193	1.625618e-04
18.48867	NA	NA	1.472234	+	NA	NA	NA	-1.4908953	NA	-3.263311	-4.2445952	NA	+	-1.585471	0.2682080	0.2687455	12	-690.5799	1406.572	9.2846109	1.625543e-04
19.51502	+	0.7536696	2.082810	+	NA	1.1910987	-1.5713140	NA	NA	-4.783003	-3.5654826	+	NA	NA	0.3100229	0.3106441	18	-683.6959	1406.573	9.2861721	1.624275e-04
18.50089	NA	NA	1.542219	+	NA	NA	-1.2675766	NA	NA	-3.673826	-4.1519981	NA	+	NA	0.2612182	0.2617417	11	-691.6921	1406.573	9.2864905	1.624016e-04
20.36081	+	1.4705550	2.073160	NA	-1.3424859	NA	NA	-0.9002256	NA	-4.236670	-1.6822327	NA	NA	NA	0.2681844	0.2687218	12	-690.5837	1406.579	9.2921437	1.619432e-04
18.49893	NA	NA	1.526842	+	NA	NA	NA	-1.1261494	1.0906223	-3.043148	-4.3035239	NA	+	-1.619558	0.2751514	0.2757028	13	-689.4645	1406.584	9.2965293	1.615885e-04
19.21314	+	NA	1.924785	+	-1.0010476	1.1834594	NA	-1.0267285	NA	-3.300843	-3.8111678	+	+	NA	0.3169396	0.3175747	19	-682.5171	1406.586	9.2986101	1.614205e-04
21.55972	+	NA	1.962825	NA	NA	NA	-1.1551568	-0.7920187	NA	-5.015406	NA	NA	+	-1.494605	0.2681538	0.2686911	12	-690.5886	1406.589	9.3019487	1.611513e-04
21.43970	+	NA	2.127495	NA	NA	0.9115869	-1.1752909	NA	1.5815443	-4.584149	NA	+	+	-1.741717	0.2960366	0.2966298	16	-686.0438	1406.595	9.3075802	1.606981e-04
20.65651	+	NA	2.088938	NA	-1.4480875	NA	NA	NA	NA	-3.601978	NA	+	NA	NA	0.2681141	0.2686514	12	-690.5949	1406.602	9.3146392	1.601319e-04
21.91139	+	-0.6782677	1.877623	+	-1.5122118	NA	-1.6623103	NA	NA	-4.007690	NA	+	+	-2.145948	0.3168852	0.3175202	19	-682.5264	1406.604	9.3172353	1.599242e-04
21.79942	+	NA	1.868631	+	-1.2400200	NA	-1.6709609	-0.7674369	NA	-4.564849	NA	+	+	NA	0.3099263	0.3105474	18	-683.7123	1406.606	9.3189105	1.597903e-04
21.42261	+	1.1639950	2.141046	+	-1.3476411	1.1904977	-1.7791057	NA	0.7430853	-5.149109	NA	+	NA	NA	0.3168724	0.3175074	19	-682.5286	1406.609	9.3216010	1.595755e-04
21.75344	+	NA	2.025990	+	-1.2340846	1.1372570	-1.7443590	-0.2543032	0.9378840	-5.023941	NA	+	+	NA	0.3238203	0.3244692	20	-681.3325	1406.609	9.3217276	1.595654e-04
21.06923	+	NA	2.139315	NA	NA	NA	-1.2268616	NA	NA	-5.411392	-1.0948046	NA	NA	NA	0.2541170	0.2546262	10	-692.8114	1406.609	9.3223437	1.595163e-04
21.84014	+	-0.4048195	2.040626	+	-1.2861720	1.1628364	-1.7783359	NA	0.9789651	-5.071959	NA	+	+	NA	0.3238140	0.3244629	20	-681.3336	1406.611	9.3239169	1.593908e-04
19.33295	+	1.3766904	2.086569	+	-0.9913224	1.1673988	NA	-0.8128250	NA	-4.461710	-3.4566401	NA	NA	NA	0.2959788	0.2965719	16	-686.0534	1406.614	9.3267878	1.591622e-04
20.43739	+	1.3930163	2.162759	NA	-1.5120011	0.9555193	NA	-0.6764334	NA	-4.528748	-1.5181516	NA	NA	NA	0.2750541	0.2756053	13	-689.4802	1406.615	9.3279610	1.590689e-04
19.72293	+	-1.2963014	1.799047	+	NA	NA	-1.4582064	NA	NA	-3.662115	-4.0442890	+	+	-2.012959	0.3168353	0.3174702	19	-682.5350	1406.621	9.3343345	1.585628e-04
21.45078	+	NA	1.972532	+	NA	0.9332598	-1.5479227	-0.0956894	NA	-5.552453	NA	NA	NA	-1.371089	0.2889809	0.2895600	15	-687.2107	1406.623	9.3361791	1.584166e-04
19.47920	+	NA	2.032030	+	NA	NA	NA	NA	0.7042708	-4.261669	-3.3854068	NA	NA	NA	0.2749818	0.2755328	13	-689.4919	1406.638	9.3513001	1.572234e-04
21.55820	+	NA	2.037344	NA	NA	0.7580283	-1.2327170	-0.7034248	NA	-5.466698	NA	NA	+	NA	0.2679962	0.2685332	12	-690.6138	1406.639	9.3523242	1.571429e-04
19.20642	+	1.6592526	1.898426	+	NA	NA	NA	-1.4190761	NA	-4.101514	-3.6855415	NA	NA	NA	0.2819419	0.2825068	14	-688.3633	1406.644	9.3573388	1.567494e-04
19.60078	+	-0.3888176	1.878906	+	NA	1.0720184	-1.4399501	-0.9989119	NA	-4.523620	-3.9538524	+	+	NA	0.3237082	0.3243569	20	-681.3519	1406.648	9.3605220	1.565001e-04
19.53790	+	-0.4183818	1.832672	+	NA	1.0333453	-1.3152697	-0.9798095	NA	-3.907000	-4.0337912	+	+	-1.895990	0.3306034	0.3312659	21	-680.1529	1406.664	9.3773494	1.551889e-04
21.19701	+	NA	1.968832	+	-1.1558054	NA	NA	NA	NA	-4.396383	NA	NA	NA	NA	0.2679150	0.2684519	12	-690.6267	1406.665	9.3782640	1.551179e-04
19.19357	+	1.6834799	1.972510	+	NA	1.0004642	NA	-1.2046142	NA	-4.189828	-3.6601544	NA	NA	-1.709410	0.2958148	0.2964076	16	-686.0807	1406.668	9.3812954	1.548830e-04
20.97250	+	NA	2.172090	NA	NA	NA	-1.1891407	NA	0.9053303	-5.260496	-1.0989911	NA	NA	NA	0.2609138	0.2614366	11	-691.7404	1406.670	9.3829041	1.547585e-04
20.94328	+	0.2375379	2.012939	NA	NA	NA	-1.2081900	-0.4479669	1.6010508	-4.499103	-1.9781691	NA	+	-1.681295	0.2888074	0.2893861	15	-687.2392	1406.680	9.3932692	1.539585e-04
20.05942	+	-0.6519632	1.934161	+	-1.1617608	NA	-1.6443561	-0.7083041	NA	-4.527556	-3.8710440	+	+	NA	0.3236064	0.3242549	20	-681.3695	1406.683	9.3957556	1.537672e-04
20.96541	+	1.3907337	2.111327	NA	-1.6218718	NA	-1.3053716	-0.5655746	NA	-4.272323	NA	+	NA	-1.999731	0.2957662	0.2963589	16	-686.0888	1406.684	9.3974401	1.536378e-04
21.62082	+	0.7059954	2.016231	+	-1.4323791	NA	-1.7949656	NA	NA	-4.746811	NA	+	NA	NA	0.3027235	0.3033301	17	-684.9272	1406.688	9.4006417	1.533920e-04
21.45947	+	NA	1.741474	+	NA	NA	NA	-0.8618663	1.2319389	-3.694800	NA	NA	+	-1.943378	0.2887713	0.2893500	15	-687.2451	1406.692	9.4051288	1.530483e-04
20.65466	+	-0.3076580	2.062902	NA	NA	0.8704470	NA	NA	1.7078307	-4.207549	-1.9136390	NA	+	NA	0.2748064	0.2753571	13	-689.5202	1406.695	9.4078874	1.528373e-04
20.43893	+	NA	2.155333	NA	-1.4655198	NA	NA	-0.0401240	NA	-4.503699	-1.5777221	NA	NA	NA	0.2607957	0.2613184	11	-691.7590	1406.707	9.4202713	1.518939e-04
21.01154	+	NA	1.976373	NA	NA	NA	-1.1947836	-0.9298519	NA	-5.121776	-1.7205854	NA	+	NA	0.2677631	0.2682997	12	-690.6510	1406.714	9.4268322	1.513964e-04
19.49622	+	-0.4856514	1.979252	+	-0.8160555	1.1937744	NA	-0.4582089	1.0464822	-4.203181	-3.8256925	NA	+	NA	0.3096080	0.3102284	18	-683.7662	1406.714	9.4268498	1.513951e-04
20.76080	+	-0.4753129	2.155359	NA	-1.7786394	NA	-1.4930595	NA	NA	-4.872215	-2.0655968	+	+	NA	0.2956663	0.2962588	16	-686.1054	1406.718	9.4306536	1.511074e-04
19.34770	+	NA	1.917345	+	-0.9943299	NA	NA	NA	1.0145682	-2.341352	-3.9730371	+	+	-2.460178	0.3164979	0.3171322	19	-682.5927	1406.737	9.4498483	1.496641e-04
18.47831	NA	NA	1.635422	+	-0.5859479	1.0272386	-1.1920981	NA	1.2663014	-3.394933	-4.2083916	NA	+	-1.472294	0.2886282	0.2892066	15	-687.2687	1406.739	9.4522181	1.494869e-04
21.15550	+	NA	2.214898	NA	-1.6691584	NA	-1.4381969	0.1828534	NA	-5.019463	NA	+	NA	NA	0.2816315	0.2821959	14	-688.4138	1406.745	9.4584486	1.490219e-04
19.10828	+	NA	1.874428	+	NA	1.1057758	NA	-1.0253723	1.0299507	-3.249703	-4.0149549	+	+	NA	0.3164679	0.3171021	19	-682.5979	1406.747	9.4601383	1.488961e-04
21.21089	+	NA	2.111645	NA	NA	0.7855204	-1.3280267	NA	NA	-5.459235	-1.3511615	NA	+	NA	0.2676553	0.2681916	12	-690.6683	1406.748	9.4612812	1.488110e-04
20.88341	+	NA	2.085561	NA	NA	NA	-1.1746158	NA	1.6485335	-4.218598	-1.9971189	+	+	-1.930475	0.2955695	0.2961618	16	-686.1214	1406.750	9.4627889	1.486989e-04
19.64562	+	NA	NA	+	NA	NA	-1.7124374	NA	1.3999518	-4.226668	-4.0464194	NA	+	NA	0.2816175	0.2821818	14	-688.4161	1406.750	9.4630314	1.486808e-04
19.31171	+	NA	2.137674	+	-1.1976826	1.2650203	NA	NA	NA	-3.619708	-3.2571918	+	NA	NA	0.3025288	0.3031350	17	-684.9598	1406.753	9.4659694	1.484626e-04
20.99996	+	0.3675404	2.067691	NA	-1.5481840	1.0116195	NA	-0.5281764	NA	-4.382410	NA	NA	+	-1.925530	0.2816023	0.2821666	14	-688.4186	1406.755	9.4679788	1.483135e-04
20.16710	+	0.9222154	2.184900	NA	-1.7917219	1.0585010	NA	NA	NA	-3.233612	-1.6000296	+	NA	-2.380769	0.2955515	0.2961438	16	-686.1244	1406.756	9.4687800	1.482541e-04
19.74499	+	NA	NA	+	-0.9479420	1.1102172	-1.8024949	NA	1.1165732	-4.621694	-3.8550829	NA	+	NA	0.2955401	0.2961323	16	-686.1263	1406.760	9.4725692	1.479735e-04
21.36295	+	NA	2.167719	NA	NA	0.7444928	-1.1343176	NA	NA	-5.478143	NA	NA	NA	-1.321845	0.2606255	0.2611477	11	-691.7860	1406.761	9.4741690	1.478552e-04
21.77962	+	0.4109284	1.748538	+	NA	NA	-1.5265657	-1.1056886	NA	-4.940371	NA	NA	+	-1.618713	0.2955351	0.2961273	16	-686.1272	1406.761	9.4742388	1.478500e-04
18.33359	NA	NA	1.573373	+	NA	0.9279527	NA	-0.9518040	1.1577688	-3.109871	-4.2574378	NA	+	-1.564265	0.2815789	0.2821432	14	-688.4224	1406.763	9.4755923	1.477500e-04
21.51734	+	0.3925823	2.080801	NA	NA	0.8503394	-1.2592827	-0.2355381	1.6047054	-4.902285	NA	NA	+	-1.509767	0.2885418	0.2891200	15	-687.2829	1406.768	9.4806456	1.473771e-04
19.66298	+	-0.3170469	1.848322	+	-0.9556254	NA	NA	-0.9697747	NA	-3.808507	-3.9031953	NA	+	-2.055942	0.3024788	0.3030850	17	-684.9682	1406.770	9.4827227	1.472242e-04
19.26905	+	1.7363430	1.894222	+	NA	NA	NA	-1.3883252	NA	-3.874274	-3.7386978	NA	NA	-1.794234	0.2885301	0.2891083	15	-687.2848	1406.771	9.4844913	1.470940e-04
18.43081	NA	NA	1.625643	+	-0.8943853	1.0560605	-1.2834679	NA	NA	-3.772715	-4.0287433	NA	+	NA	0.2745648	0.2751150	13	-689.5591	1406.773	9.4858331	1.469954e-04
20.96946	+	NA	2.158283	NA	NA	0.8236533	NA	NA	0.9465206	-4.752911	NA	NA	NA	NA	0.2535887	0.2540969	10	-692.8942	1406.775	9.4880049	1.468359e-04
21.43367	+	NA	1.899912	+	-0.8753576	NA	NA	NA	1.2013732	-3.938536	NA	NA	+	NA	0.2815354	0.2820996	14	-688.4295	1406.777	9.4897614	1.467069e-04
19.09525	+	NA	1.717033	+	NA	NA	NA	-1.5559298	NA	-2.872351	-4.0487942	+	+	NA	0.3024499	0.3030560	17	-684.9731	1406.779	9.4924424	1.465104e-04
20.35311	+	0.1314566	2.004640	NA	-1.4788655	NA	NA	-0.7651790	NA	-3.961268	-2.3274373	NA	+	-2.086354	0.2815223	0.2820865	14	-688.4316	1406.781	9.4940085	1.463957e-04
20.55920	+	1.2427624	2.164790	NA	-1.4921759	1.1176844	NA	NA	0.8261581	-3.307371	NA	+	NA	-2.223685	0.2954684	0.2960605	16	-686.1382	1406.783	9.4963924	1.462213e-04
19.59908	+	1.2546598	2.164253	+	NA	1.1982804	-1.5910861	NA	0.9956047	-4.914447	-3.5847710	+	NA	NA	0.3163574	0.3169914	19	-682.6168	1406.785	9.4979460	1.461078e-04
20.55869	+	0.7573980	2.030426	NA	-1.5682368	NA	NA	NA	NA	-2.860838	NA	+	NA	-2.327709	0.2814869	0.2820509	14	-688.4374	1406.793	9.5055634	1.455524e-04
21.04859	+	0.7826577	2.030194	+	-1.3881634	1.1329407	NA	NA	NA	-4.315592	NA	NA	NA	-1.992233	0.2884398	0.2890178	15	-687.2997	1406.801	9.5141926	1.449257e-04
20.41335	+	1.7043545	2.191898	NA	-1.3911880	0.9654302	NA	-0.3574402	0.9363524	-4.064547	-1.5625930	NA	NA	-1.982154	0.2884391	0.2890171	15	-687.2998	1406.801	9.5144236	1.449090e-04
19.57546	+	-1.1671528	1.830205	+	NA	NA	NA	NA	NA	-3.910319	-3.9376612	NA	+	-1.953539	0.2884366	0.2890146	15	-687.3002	1406.802	9.5152215	1.448512e-04
20.34133	+	1.7736349	2.100124	NA	-1.2307793	NA	NA	-0.5929695	0.8956825	-3.774334	-1.7301145	NA	NA	-2.019135	0.2814374	0.2820013	14	-688.4454	1406.809	9.5216876	1.443836e-04
20.99228	+	NA	2.088659	NA	NA	NA	NA	NA	0.9194016	-4.326973	NA	NA	NA	-1.581264	0.2534729	0.2539808	10	-692.9124	1406.811	9.5243289	1.441931e-04
21.04329	+	0.1892722	2.092147	NA	-1.2122934	1.0692420	NA	-0.2381474	1.1594411	-4.388758	NA	NA	+	NA	0.2814275	0.2819915	14	-688.4470	1406.812	9.5248878	1.441528e-04
20.21645	+	NA	2.109148	NA	-1.4548969	1.0050996	NA	-0.3932828	1.0284957	-3.252679	-2.2804825	+	+	-2.364110	0.3093175	0.3099373	18	-683.8154	1406.812	9.5252824	1.441244e-04
21.09162	+	NA	2.057124	NA	NA	NA	NA	NA	NA	-4.449595	NA	NA	NA	-1.631672	0.2464386	0.2469324	9	-694.0097	1406.823	9.5359335	1.433589e-04
19.38253	+	NA	2.056125	+	NA	1.0766688	NA	-0.3159307	NA	-4.722663	-3.3146119	NA	NA	NA	0.2813766	0.2819404	14	-688.4553	1406.828	9.5414776	1.429620e-04
20.77803	+	1.3744882	2.275110	NA	-1.5025677	NA	-1.5185731	NA	0.9034396	-4.995822	-1.5522203	+	NA	NA	0.2953121	0.2959039	16	-686.1642	1406.835	9.5482956	1.424755e-04
19.79676	+	NA	NA	+	-1.2566241	1.1271904	-1.8480879	NA	NA	-4.909728	-3.7124437	NA	+	NA	0.2883067	0.2888845	15	-687.3216	1406.845	9.5579453	1.417897e-04
20.53480	+	1.4669917	2.094207	NA	NA	NA	NA	NA	1.4353824	-3.786527	-1.5065382	NA	NA	-1.862791	0.2673513	0.2678871	12	-690.7168	1406.845	9.5583749	1.417593e-04
19.44677	+	0.8261466	2.045263	+	NA	1.1530127	-1.4511471	NA	NA	-4.206185	-3.6278547	+	NA	-1.788628	0.3161798	0.3168134	19	-682.6472	1406.846	9.5587437	1.417331e-04
19.19199	+	-1.1585270	1.865006	+	NA	1.1632273	NA	NA	1.2674495	-2.675797	-4.0707074	+	+	-2.207616	0.3231145	0.3237620	20	-681.4546	1406.853	9.5658609	1.412296e-04
19.52745	+	0.6380114	2.061514	+	-1.0991514	NA	NA	NA	NA	-4.174891	-3.4576275	NA	NA	NA	0.2812967	0.2818604	14	-688.4683	1406.854	9.5675003	1.411139e-04
21.04171	+	NA	2.130110	NA	NA	NA	-1.3107162	NA	1.6651323	-4.833497	-1.8528787	+	+	NA	0.2882357	0.2888133	15	-687.3332	1406.868	9.5812925	1.401441e-04
20.85610	+	1.8760255	2.008825	NA	NA	NA	NA	-0.8957303	1.1830157	-4.092182	NA	NA	NA	NA	0.2602601	0.2607817	11	-691.8438	1406.877	9.5897679	1.395515e-04
20.42752	+	0.0364717	2.093770	NA	-1.6463707	0.9407802	NA	-0.5432741	NA	-4.254795	-2.1988825	NA	+	-2.051824	0.2881672	0.2887447	15	-687.3445	1406.891	9.6038125	1.385750e-04
19.71946	+	NA	2.146464	+	NA	1.1245809	-1.4627745	NA	0.5376137	-4.970860	-3.3333686	+	NA	NA	0.3090598	0.3096791	18	-683.8591	1406.900	9.6125688	1.379696e-04
19.79552	+	-1.2850994	1.846126	+	NA	NA	-1.5940321	NA	NA	-4.307087	-3.9608281	+	+	NA	0.3090474	0.3096667	18	-683.8612	1406.904	9.6167642	1.376805e-04
21.26021	+	NA	2.197406	NA	NA	0.7513816	-1.1000569	NA	0.8872197	-5.338339	NA	NA	NA	-1.280058	0.2671649	0.2677003	12	-690.7466	1406.905	9.6179042	1.376020e-04
20.22289	+	-0.5229483	2.125201	NA	-1.5208938	1.0514051	NA	NA	1.1008625	-3.240958	-2.3697776	+	+	-2.392963	0.3090303	0.3096496	18	-683.8641	1406.910	9.6225610	1.372820e-04
20.15530	+	-0.6701626	2.101242	NA	-1.8298781	1.0566966	NA	NA	NA	-3.178442	-2.2869145	+	+	-2.464062	0.3020561	0.3026614	17	-685.0391	1406.911	9.6244976	1.371491e-04
21.06847	+	NA	2.125080	NA	NA	0.8187519	NA	NA	NA	-4.882740	NA	NA	NA	NA	0.2461354	0.2466287	9	-694.0567	1406.917	9.6300534	1.367687e-04
20.72754	+	-0.3108679	2.057295	NA	-1.7219808	1.1234685	NA	NA	NA	-3.193263	NA	+	+	-2.317750	0.2950463	0.2956375	16	-686.2083	1406.924	9.6365452	1.363255e-04
21.87390	+	NA	1.870551	+	-1.1563081	NA	-1.5820218	-0.4775983	0.8797497	-3.988012	NA	+	+	-2.069451	0.3228780	0.3235250	20	-681.4955	1406.935	9.6476099	1.355733e-04
20.55096	+	1.3483476	2.100378	NA	NA	NA	NA	NA	1.4220267	-4.029273	-1.4229612	NA	NA	NA	0.2600650	0.2605861	11	-691.8746	1406.938	9.6514917	1.353105e-04
21.28574	+	NA	1.814125	+	NA	0.9177385	NA	-0.6919397	1.2828683	-3.965654	NA	NA	+	-1.866289	0.2949956	0.2955867	16	-686.2167	1406.940	9.6533776	1.351829e-04
19.61742	+	-0.3730233	1.750842	+	NA	NA	-1.3009149	-1.1734490	NA	-3.582909	-4.1173218	+	+	-1.975883	0.3228399	0.3234869	20	-681.5020	1406.948	9.6607601	1.346849e-04
20.71026	+	NA	1.921449	NA	-1.4143292	NA	NA	-0.7447456	NA	-2.914420	NA	+	+	-2.280385	0.2879583	0.2885354	15	-687.3788	1406.959	9.6724669	1.338988e-04
20.27598	+	NA	2.087596	NA	-1.2616116	NA	NA	NA	1.1871772	-3.444150	-2.2024672	+	+	NA	0.2879314	0.2885084	15	-687.3832	1406.968	9.6813014	1.333086e-04
19.55287	+	NA	2.027241	+	NA	NA	NA	NA	0.6760162	-4.072180	-3.4165654	NA	NA	-1.699073	0.2809409	0.2815039	14	-688.5262	1406.970	9.6833097	1.331748e-04
21.02735	+	0.1768746	2.092130	NA	NA	0.8026970	-1.3054604	-0.3039685	1.6511617	-5.013359	-1.7273891	NA	+	NA	0.2879188	0.2884957	15	-687.3853	1406.972	9.6854622	1.330316e-04
20.66577	+	NA	2.335643	NA	-2.0026310	1.0628295	-1.3351088	0.4779291	NA	-4.772845	-1.3999685	+	NA	-2.005905	0.3018496	0.3024545	17	-685.0737	1406.981	9.6937189	1.324835e-04
20.06386	+	NA	2.132136	+	-1.2772624	NA	-1.5173083	NA	0.1679732	-4.305496	-3.3289212	+	NA	-1.906279	0.3157725	0.3164052	19	-682.7168	1406.985	9.6980898	1.321943e-04
20.11737	+	NA	2.166115	+	-1.1996336	NA	-1.6437630	NA	0.2417531	-4.893370	-3.2882152	+	NA	NA	0.3087895	0.3094083	18	-683.9048	1406.991	9.7040752	1.317993e-04
21.09688	+	1.3454182	2.151198	NA	-1.5507131	NA	-1.4239846	-0.6174414	NA	-4.894909	NA	+	NA	NA	0.2878402	0.2884170	15	-687.3982	1406.998	9.7112955	1.313243e-04
21.27442	+	NA	1.999708	NA	NA	NA	NA	NA	NA	-4.447939	NA	NA	+	NA	0.2458721	0.2463648	9	-694.0976	1406.999	9.7117726	1.312930e-04
21.37039	+	NA	1.756803	+	NA	NA	NA	-0.9050197	1.1972240	-3.952163	NA	NA	+	NA	0.2808255	0.2813883	14	-688.5450	1407.008	9.7208424	1.306989e-04
19.35285	+	1.1965819	2.020704	+	NA	NA	NA	NA	1.1023451	-3.699142	-3.6794282	NA	NA	-1.862704	0.2877930	0.2883697	15	-687.4060	1407.014	9.7267861	1.303111e-04
21.05529	+	0.3275097	1.987449	NA	-1.1143892	NA	NA	-0.4269764	1.1098893	-3.845097	NA	NA	+	-1.958861	0.2807995	0.2813621	14	-688.5493	1407.016	9.7293289	1.301455e-04
20.05977	+	NA	2.128772	+	-1.3706488	NA	-1.5600586	0.1264743	NA	-4.279394	-3.3483702	+	NA	-1.950476	0.3156807	0.3163133	19	-682.7325	1407.016	9.7294521	1.301375e-04
20.99877	+	0.3374770	2.074491	NA	-1.4635161	1.0259315	NA	-0.5885718	NA	-4.629904	NA	NA	+	NA	0.2738054	0.2743541	13	-689.6816	1407.018	9.7306716	1.300582e-04
18.43770	NA	NA	1.481663	+	NA	0.8273519	-0.9989197	-1.1969378	NA	-3.599359	-4.2520510	NA	+	-1.382881	0.2807917	0.2813544	14	-688.5505	1407.019	9.7318430	1.299820e-04
20.13643	+	NA	2.007636	NA	-1.2905835	NA	NA	-0.6105869	0.9864003	-2.920455	-2.4341520	+	+	-2.393838	0.3017350	0.3023397	17	-685.0929	1407.019	9.7321254	1.299637e-04
21.39124	+	NA	2.176759	NA	NA	NA	-1.2988573	0.3844484	1.0711371	-5.312127	NA	NA	NA	NA	0.2598067	0.2603273	11	-691.9155	1407.020	9.7331675	1.298960e-04
21.00893	+	0.4662932	1.974240	NA	-1.3620675	NA	NA	-0.7540661	NA	-4.087889	NA	NA	+	-1.951338	0.2737895	0.2743382	13	-689.6841	1407.023	9.7357840	1.297262e-04
18.33437	NA	NA	1.512367	+	NA	0.8627020	NA	-1.3496866	NA	-3.337944	-4.1983767	NA	+	-1.532114	0.2737860	0.2743347	13	-689.6847	1407.024	9.7369039	1.296535e-04
20.64323	+	0.7472674	2.169716	NA	-1.6411930	1.1408951	NA	NA	NA	-3.825424	NA	+	NA	NA	0.2807746	0.2813372	14	-688.5533	1407.024	9.7374276	1.296196e-04
20.54213	+	NA	2.174903	NA	-1.5569299	1.0426872	NA	NA	0.3622759	-3.538972	NA	+	NA	-2.101080	0.2877433	0.2883199	15	-687.4141	1407.030	9.7431288	1.292506e-04
20.91992	+	NA	2.035148	NA	-1.1676394	NA	NA	NA	1.1027626	-3.440037	NA	+	+	NA	0.2807523	0.2813149	14	-688.5569	1407.032	9.7446713	1.291510e-04
21.28228	+	NA	1.881125	+	-1.2036696	1.0174589	NA	-0.7117434	NA	-4.242344	NA	NA	+	-2.000220	0.2947103	0.2953009	16	-686.2641	1407.035	9.7480223	1.289348e-04
20.43794	+	-0.1218650	2.114371	NA	-1.2957268	1.0039141	NA	-0.2487331	1.2169854	-4.263867	-2.1932319	NA	+	NA	0.2877263	0.2883029	15	-687.4169	1407.036	9.7487098	1.288905e-04
20.85542	+	1.9583553	2.002159	NA	NA	NA	NA	-0.8598174	1.2033570	-3.868952	NA	NA	NA	-1.749710	0.2667507	0.2672853	12	-690.8127	1407.037	9.7501206	1.287996e-04
20.78173	+	NA	2.061944	NA	-1.3848880	1.0870637	NA	-0.2860512	0.9700876	-3.282125	NA	+	+	-2.221254	0.3016655	0.3022700	17	-685.1045	1407.042	9.7554265	1.284583e-04
21.19135	+	NA	1.832278	+	NA	0.9629331	NA	-0.7249464	1.2520397	-4.225792	NA	NA	+	NA	0.2876895	0.2882660	15	-687.4230	1407.048	9.7607891	1.281143e-04
21.19578	+	NA	1.907643	NA	NA	NA	NA	-1.0570928	NA	-4.448944	NA	NA	+	NA	0.2527173	0.2532237	10	-693.0307	1407.048	9.7610502	1.280976e-04
20.91414	+	NA	2.139910	NA	-1.3409572	NA	NA	0.3146051	0.6653083	-4.230102	NA	NA	NA	-1.831100	0.2667107	0.2672452	12	-690.8191	1407.050	9.7628946	1.279795e-04
19.29095	+	1.0875899	2.026507	+	NA	NA	NA	NA	1.0942403	-3.939196	-3.6215989	NA	NA	NA	0.2806881	0.2812506	14	-688.5674	1407.053	9.7655411	1.278103e-04
21.28335	+	NA	1.986023	NA	NA	NA	NA	NA	NA	-4.230041	NA	NA	+	-1.785478	0.2526632	0.2531695	10	-693.0392	1407.065	9.7779823	1.270177e-04
19.50150	+	-1.1880719	1.843583	+	NA	NA	NA	NA	NA	-4.161999	-3.8628660	NA	+	NA	0.2806422	0.2812046	14	-688.5748	1407.067	9.7804723	1.268597e-04
20.91157	+	NA	2.139490	NA	-1.2506216	NA	NA	0.2213236	0.6753256	-4.448224	NA	NA	NA	NA	0.2596490	0.2601693	11	-691.9404	1407.070	9.7829969	1.266996e-04
18.65153	NA	NA	1.594435	+	-0.5077731	NA	-1.2449669	NA	1.2736573	-3.315130	-4.2608133	NA	+	-1.527693	0.2806238	0.2811861	14	-688.5778	1407.073	9.7864859	1.264788e-04
21.41611	+	1.0010354	2.148585	NA	NA	0.8070953	-1.2594741	NA	NA	-5.309467	NA	NA	NA	-1.453544	0.2666252	0.2671595	12	-690.8327	1407.077	9.7901927	1.262446e-04
21.70356	+	-0.1769628	2.046629	NA	NA	NA	-1.3709748	NA	NA	-5.353239	NA	NA	+	NA	0.2596093	0.2601295	11	-691.9467	1407.083	9.7955492	1.259070e-04
19.12279	+	1.7930082	2.040167	+	NA	1.0875097	NA	-0.9005282	0.8850163	-4.244013	-3.6122000	NA	NA	NA	0.2945572	0.2951475	16	-686.2895	1407.086	9.7988312	1.257005e-04
20.29252	+	NA	2.240467	NA	-1.6508386	1.0331753	NA	NA	NA	-4.018561	-1.3993680	+	NA	NA	0.2805424	0.2811046	14	-688.5911	1407.100	9.8129323	1.248174e-04
21.02715	+	1.5331717	2.272684	NA	-1.6467042	1.0987729	-1.3853483	-0.0874106	0.8251364	-4.738862	NA	+	NA	-1.921952	0.3084671	0.3090853	18	-683.9594	1407.100	9.8131925	1.248011e-04
20.81621	+	NA	2.016840	NA	-1.4806639	NA	NA	NA	NA	-3.379348	NA	+	+	NA	0.2735462	0.2740944	13	-689.7233	1407.101	9.8141645	1.247405e-04
20.81245	+	2.0676278	2.098877	NA	NA	NA	-1.1973497	-0.6349884	1.3113090	-4.568760	-1.4045853	NA	NA	-1.596605	0.2805321	0.2810943	14	-688.5927	1407.103	9.8162917	1.246079e-04
19.77943	+	-0.5152223	1.826984	+	NA	NA	-1.3796040	-0.7674266	1.0875423	-3.732593	-4.1735153	+	+	-1.958731	0.3293279	0.3299879	21	-680.3756	1407.110	9.8227872	1.242038e-04
19.73858	+	NA	2.089716	+	-1.0050894	NA	NA	NA	0.4034725	-4.083657	-3.3091037	NA	NA	-1.849542	0.2874831	0.2880592	15	-687.4569	1407.116	9.8285972	1.238436e-04
20.60968	+	1.3961675	2.267001	NA	-1.8769020	1.0093785	-1.3158265	-0.3563650	NA	-4.607542	-1.5173106	+	NA	-2.068561	0.3084212	0.3090392	18	-683.9672	1407.116	9.8287535	1.238339e-04
20.09008	+	-0.7795814	1.937248	+	-1.0879637	NA	-1.5540164	-0.3891203	0.8597615	-3.949312	-4.0120012	+	+	-2.105415	0.3362539	0.3369277	22	-679.1611	1407.118	9.8314541	1.236668e-04
21.24672	+	1.7098549	2.014838	NA	NA	NA	-1.1455961	-1.0522725	NA	-4.926360	NA	NA	NA	-1.488498	0.2664938	0.2670278	12	-690.8537	1407.119	9.8320996	1.236269e-04
21.26821	+	1.2415964	2.018943	+	-1.4827337	1.1030288	-1.5828539	-0.4903201	NA	-4.390088	NA	+	NA	-1.983593	0.3223426	0.3229886	20	-681.5879	1407.120	9.8325418	1.235995e-04
19.64276	+	NA	2.089445	+	-0.9174586	NA	NA	NA	0.4577735	-4.287463	-3.2847956	NA	NA	NA	0.2804718	0.2810339	14	-688.6025	1407.123	9.8358949	1.233925e-04
20.10314	+	NA	2.153746	+	-1.2864141	NA	-1.6724040	0.0402512	NA	-4.866648	-3.3051545	+	NA	NA	0.3083808	0.3089987	18	-683.9740	1407.129	9.8424170	1.229908e-04
19.68616	+	-0.3403928	1.795904	+	NA	NA	-1.4304937	-1.2009521	NA	-4.213867	-4.0371460	+	+	NA	0.3153396	0.3159715	19	-682.7908	1407.133	9.8460698	1.227663e-04
22.01107	+	-0.5310719	1.903917	+	-1.2514064	NA	-1.6536614	NA	0.9691306	-4.057615	NA	+	+	-2.087377	0.3222975	0.3229433	20	-681.5957	1407.135	9.8481338	1.226397e-04
20.80696	+	-0.1625551	2.080349	NA	-1.4289931	1.1228536	NA	NA	1.0321462	-3.260101	NA	+	+	-2.243602	0.3012971	0.3019009	17	-685.1662	1407.166	9.8788350	1.207715e-04
21.05367	+	NA	2.197650	NA	NA	0.8782865	-1.2818739	NA	1.6961423	-5.118938	-1.7431093	+	+	NA	0.2943116	0.2949014	16	-686.3302	1407.167	9.8802850	1.206840e-04
21.39880	+	NA	2.114886	NA	NA	NA	-1.2244908	-0.1267582	NA	-5.473271	NA	NA	NA	NA	0.2523239	0.2528296	10	-693.0923	1407.171	9.8841891	1.204486e-04
19.53047	+	1.3120251	2.125583	+	NA	1.1610355	-1.4736484	NA	0.9694672	-4.349771	-3.6449506	+	NA	-1.740277	0.3221816	0.3228272	20	-681.6157	1407.175	9.8881451	1.202106e-04
21.54393	+	NA	2.004109	+	-1.3561121	NA	-1.5513517	NA	0.2905082	-4.259697	NA	+	NA	-1.944104	0.3082294	0.3088471	18	-683.9996	1407.181	9.8936298	1.198814e-04
20.42749	+	1.6245715	2.193038	NA	-1.3034178	0.9865792	NA	-0.4156998	0.9382780	-4.326991	-1.4768962	NA	NA	NA	0.2802806	0.2808423	14	-688.6336	1407.185	9.8980766	1.196151e-04
20.90319	+	NA	2.152446	NA	NA	0.8480122	-1.1507335	NA	1.6789161	-4.512273	-1.8882516	+	+	-1.876521	0.3012271	0.3018307	17	-685.1780	1407.189	9.9022829	1.193638e-04
21.18479	+	NA	1.962199	+	NA	1.0279190	-1.5189509	NA	NA	-4.812123	NA	+	NA	NA	0.2942401	0.2948297	16	-686.3420	1407.191	9.9039984	1.192615e-04
21.62029	+	0.3836643	1.816032	+	NA	0.8744347	-1.5370122	-0.9504560	NA	-5.219238	NA	NA	+	-1.540723	0.3011950	0.3017986	17	-685.1833	1407.200	9.9130115	1.187252e-04
19.18162	+	0.7707277	2.094595	+	-1.3291867	1.2710207	NA	NA	NA	-2.898430	-3.4761328	+	NA	-2.288437	0.3151332	0.3157647	19	-682.8261	1407.204	9.9166026	1.185123e-04
21.26641	+	1.6234297	2.088014	NA	NA	0.7439152	-1.2236110	-0.9424045	NA	-5.381993	NA	NA	NA	NA	0.2662119	0.2667454	12	-690.8986	1407.209	9.9220165	1.181919e-04
21.15445	+	1.5001265	2.314584	NA	-1.5712684	1.1114579	-1.5018908	-0.1225033	0.8690733	-5.345411	NA	+	NA	NA	0.3011668	0.3017703	17	-685.1881	1407.209	9.9224639	1.181655e-04
21.45989	+	NA	1.788496	+	-1.0563265	NA	NA	-0.9295013	NA	-3.934575	NA	NA	+	-2.063755	0.2871968	0.2877723	15	-687.5039	1407.210	9.9225941	1.181578e-04
18.59736	NA	NA	1.483536	+	-0.5094852	NA	-1.1616064	-1.1693620	NA	-3.672041	-4.1939508	NA	+	NA	0.2731919	0.2737394	13	-689.7804	1407.215	9.9282675	1.178231e-04
20.96448	+	0.6696960	2.041087	+	-1.3024525	1.1769244	NA	NA	NA	-4.591506	NA	NA	NA	NA	0.2801853	0.2807467	14	-688.6491	1407.216	9.9290715	1.177757e-04
19.65192	+	-0.4251262	1.866443	+	-0.7567024	NA	NA	-0.6753601	1.0176725	-3.580843	-4.0008915	NA	+	-2.073524	0.3081161	0.3087336	18	-684.0188	1407.219	9.9319353	1.176072e-04
20.92653	+	NA	1.955562	+	NA	1.0249678	NA	NA	NA	-4.734607	NA	NA	NA	NA	0.2661760	0.2667094	12	-690.9043	1407.220	9.9334690	1.175170e-04
20.36643	+	-0.0153584	2.018861	NA	-1.1249316	NA	NA	-0.4996526	1.1699801	-3.966709	-2.3164606	NA	+	NA	0.2801686	0.2807300	14	-688.6518	1407.221	9.9345071	1.174560e-04
20.96530	+	NA	1.964159	NA	NA	NA	-1.0985715	-0.9163397	NA	-4.854519	-1.8369854	NA	+	-1.614346	0.2731658	0.2737132	13	-689.7846	1407.224	9.9366671	1.173293e-04
18.48422	NA	-0.6732632	1.576536	+	NA	0.9688178	-1.1237229	NA	1.4129578	-3.356164	-4.2938368	NA	+	-1.426941	0.2871480	0.2877234	15	-687.5119	1407.226	9.9386175	1.172149e-04
20.71620	+	NA	1.966933	+	-1.3906414	1.1276276	NA	NA	NA	-2.981538	NA	+	NA	-2.243379	0.3010909	0.3016943	17	-685.2008	1407.235	9.9478681	1.166740e-04
18.60669	NA	NA	1.583518	+	-0.8146895	NA	-1.3404751	NA	NA	-3.696906	-4.0800790	NA	+	NA	0.2660979	0.2666311	12	-690.9168	1407.245	9.9583806	1.160623e-04
20.59647	+	1.4386071	2.163672	NA	NA	0.8730495	NA	NA	1.4564270	-4.281415	-1.2585497	NA	NA	NA	0.2660837	0.2666169	12	-690.9191	1407.250	9.9628988	1.158004e-04
21.32912	+	NA	1.905280	+	-0.9891141	1.0359461	NA	-0.4283865	1.0637420	-4.005067	NA	NA	+	-2.014906	0.3010432	0.3016465	17	-685.2088	1407.251	9.9638443	1.157457e-04
19.84918	+	-0.4842924	1.872408	+	NA	NA	-1.5088295	-0.7906497	1.0983606	-4.359508	-4.0946014	+	+	NA	0.3219579	0.3226031	20	-681.6543	1407.252	9.9653630	1.156578e-04
21.24921	+	NA	2.060284	NA	NA	0.8772408	NA	NA	NA	-4.701703	NA	NA	+	NA	0.2520542	0.2525593	10	-693.1345	1407.256	9.9685852	1.154717e-04
20.90652	+	1.9670018	2.174400	NA	NA	0.7875233	-1.2908705	-0.4877160	1.3675615	-5.064255	-1.1590706	NA	NA	NA	0.2800263	0.2805875	14	-688.6750	1407.268	9.9807451	1.147717e-04
18.66879	NA	-0.7884992	1.535666	+	NA	NA	-1.1761527	NA	1.3920238	-3.288976	-4.3382794	NA	+	-1.484887	0.2800156	0.2805767	14	-688.6767	1407.271	9.9842271	1.145721e-04
20.88376	+	NA	1.886830	+	-1.4591915	1.1718115	NA	NA	NA	-2.692655	NA	+	+	-2.417336	0.3079472	0.3085643	18	-684.0473	1407.276	9.9890656	1.142952e-04
20.79933	+	NA	2.368613	NA	-1.9277596	1.0790486	-1.4540661	0.3961187	NA	-5.398842	-1.3048356	+	NA	NA	0.2939729	0.2945620	16	-686.3863	1407.280	9.9925752	1.140949e-04
21.20712	+	NA	1.898133	NA	NA	NA	NA	-1.0153130	NA	-4.239538	NA	NA	+	-1.714741	0.2589689	0.2594879	11	-692.0478	1407.285	9.9978480	1.137944e-04
19.94596	+	1.1450279	2.138541	+	-1.2359283	NA	-1.6244660	NA	0.5963918	-4.198162	-3.5710540	+	NA	-1.997351	0.3218554	0.3225004	20	-681.6720	1407.288	10.0007236	1.136310e-04
20.35239	+	1.6938159	2.099422	NA	-1.1379116	NA	NA	-0.6575749	0.8966190	-4.035279	-1.6486548	NA	NA	NA	0.2729654	0.2735124	13	-689.8168	1407.288	10.0011892	1.136045e-04
19.55823	+	-0.2798389	1.850111	+	-0.8472139	NA	NA	-1.0497540	NA	-4.070417	-3.8416728	NA	+	NA	0.2939269	0.2945159	16	-686.3939	1407.295	10.0078193	1.132285e-04
20.54155	+	NA	2.159933	NA	-1.7060049	1.0799252	NA	0.1375740	NA	-3.431932	NA	+	NA	-2.182659	0.2869166	0.2874915	15	-687.5499	1407.302	10.0145673	1.128471e-04
21.16053	+	0.1487805	2.156320	NA	-1.8365769	1.0850989	-1.3376136	-0.2462530	NA	-4.590819	NA	+	+	-2.010836	0.3078707	0.3084877	18	-684.0603	1407.302	10.0149270	1.128268e-04
19.46895	+	NA	1.974518	+	NA	NA	NA	-0.4853937	NA	-4.404300	-3.3869001	NA	NA	NA	0.2729136	0.2734605	13	-689.8252	1407.305	10.0178564	1.126617e-04
21.37762	+	NA	1.909895	+	-1.2039076	NA	NA	NA	NA	-4.212638	NA	NA	+	NA	0.2729077	0.2734546	13	-689.8261	1407.307	10.0197525	1.125549e-04
20.85593	+	1.8671988	2.083867	NA	NA	0.8481910	NA	-0.7325276	1.2593649	-4.325274	NA	NA	NA	NA	0.2659034	0.2664363	12	-690.9478	1407.307	10.0203613	1.125207e-04
18.25342	NA	NA	1.688331	+	-0.4377109	1.1123874	NA	NA	1.3037826	-3.193476	-4.0845847	NA	+	NA	0.2729055	0.2734524	13	-689.8264	1407.307	10.0204463	1.125159e-04
19.47057	+	1.5333987	1.984093	+	-0.9217945	NA	NA	-1.0229497	NA	-3.859626	-3.6127560	NA	NA	-1.943119	0.2938872	0.2944762	16	-686.4005	1407.308	10.0209521	1.124875e-04
20.57768	+	1.5496914	2.155264	NA	NA	0.8379355	NA	NA	1.4679326	-4.036470	-1.3477775	NA	NA	-1.801577	0.2728873	0.2734341	13	-689.8294	1407.313	10.0263256	1.121856e-04
20.08943	+	0.8289338	2.092037	NA	-1.6537429	NA	NA	NA	NA	-2.857921	-1.7771196	+	NA	-2.432723	0.2868795	0.2874543	15	-687.5560	1407.314	10.0267494	1.121619e-04
21.10375	+	0.8880343	2.118054	NA	NA	NA	-1.3469170	NA	NA	-5.261557	-1.1793019	NA	NA	NA	0.2588721	0.2593909	11	-692.0631	1407.315	10.0284221	1.120681e-04
20.62883	+	NA	2.322488	NA	-1.7685317	0.9700333	-1.1934723	NA	0.2804393	-4.800944	-1.3415569	+	NA	-1.897184	0.3008486	0.3014515	17	-685.2413	1407.316	10.0289889	1.120363e-04
21.97505	+	-0.6985778	1.926107	+	-1.4340218	NA	-1.7964658	NA	NA	-4.680182	NA	+	+	NA	0.3078091	0.3084260	18	-684.0707	1407.323	10.0357403	1.116588e-04
21.37642	+	NA	1.691589	+	NA	NA	NA	-1.2663433	NA	-3.987737	NA	NA	+	-1.882358	0.2798383	0.2803990	14	-688.7055	1407.329	10.0418520	1.113181e-04
21.15559	+	NA	2.096245	NA	NA	0.7561433	-1.2321202	NA	NA	-5.186929	-1.4854603	NA	+	-1.580843	0.2728341	0.2733808	13	-689.8379	1407.330	10.0434475	1.112293e-04
18.30088	NA	-0.8189261	1.626376	+	NA	1.0556828	NA	NA	1.3986965	-3.182544	-4.1630908	NA	+	NA	0.2728268	0.2733735	13	-689.8391	1407.333	10.0457815	1.110996e-04
19.38740	+	NA	2.011945	+	-1.1789442	NA	NA	NA	NA	-2.675956	-3.4165076	+	NA	-2.276850	0.3007946	0.3013973	17	-685.2504	1407.334	10.0470765	1.110277e-04
21.47008	+	NA	2.040137	+	NA	0.9811939	-1.5855699	0.3363712	0.8740780	-5.431789	NA	NA	NA	-1.375738	0.2938075	0.2943963	16	-686.4137	1407.334	10.0473708	1.110113e-04
21.61276	+	NA	2.045750	+	-1.2717292	NA	-1.6786793	NA	0.3607676	-4.865017	NA	+	NA	NA	0.3007909	0.3013937	17	-685.2510	1407.335	10.0482974	1.109599e-04
18.55820	NA	NA	1.644592	+	NA	NA	-1.1358113	NA	NA	-3.846586	-3.7220005	NA	NA	NA	0.2517947	0.2522993	10	-693.1751	1407.337	10.0497707	1.108782e-04
20.76379	+	NA	2.361884	NA	-1.6975574	0.9965052	-1.3223528	NA	0.3531279	-5.405155	-1.2562952	+	NA	NA	0.2937991	0.2943878	16	-686.4151	1407.337	10.0501632	1.108565e-04
20.52478	+	1.4808216	2.165337	NA	-1.6924351	NA	-1.2794226	-0.5979189	NA	-4.241036	-1.6868242	+	NA	-2.103514	0.3007750	0.3013778	17	-685.2536	1407.341	10.0536078	1.106657e-04
18.38272	NA	NA	1.573177	+	NA	0.9681136	-1.1444345	NA	NA	-3.623813	-4.1579410	NA	+	-1.406250	0.2727948	0.2733415	13	-689.8443	1407.343	10.0560692	1.105296e-04
21.19740	+	NA	2.373689	NA	-1.7540223	1.1492190	-1.5065611	0.6802147	0.6478753	-5.474078	NA	+	NA	NA	0.2937737	0.2943624	16	-686.4193	1407.346	10.0585901	1.103903e-04
21.07546	+	NA	2.334180	NA	-1.8316066	1.1374725	-1.3928035	0.7320502	0.6001359	-4.883986	NA	+	NA	-1.879018	0.3007478	0.3013505	17	-685.2582	1407.350	10.0627179	1.101627e-04
21.00751	+	0.4367921	1.979904	NA	-1.2734563	NA	NA	-0.8184827	NA	-4.334287	NA	NA	+	NA	0.2657703	0.2663029	12	-690.9690	1407.350	10.0627826	1.101592e-04
21.72204	+	NA	1.755889	+	NA	NA	-1.4028204	-0.7894096	1.1353368	-3.781073	NA	+	+	-1.903646	0.3146988	0.3153294	19	-682.9003	1407.352	10.0649869	1.100378e-04
19.33147	+	0.5492143	1.978281	+	NA	NA	NA	NA	NA	-4.199854	-3.5812721	NA	NA	NA	0.2727620	0.2733086	13	-689.8495	1407.354	10.0666410	1.099469e-04
19.53877	+	1.1446944	2.080618	+	-0.9593376	NA	NA	NA	0.8237207	-3.726272	-3.5654596	NA	NA	-1.999228	0.2937403	0.2943289	16	-686.4249	1407.357	10.0696498	1.097816e-04
19.39315	+	0.6533447	1.972172	+	NA	NA	NA	NA	NA	-3.963712	-3.6383238	NA	NA	-1.847200	0.2797495	0.2803101	14	-688.7199	1407.358	10.0706937	1.097243e-04
20.20358	+	NA	2.066281	NA	-1.5910938	NA	NA	NA	NA	-3.383554	-2.0620836	+	+	NA	0.2797435	0.2803040	14	-688.7209	1407.360	10.0726554	1.096167e-04
20.98652	+	1.2179580	2.045014	+	-1.1365410	1.1192578	NA	NA	0.9219342	-4.091739	NA	NA	NA	-1.976346	0.2937251	0.2943137	16	-686.4274	1407.362	10.0746863	1.095055e-04
19.82645	+	1.3693275	2.056697	+	-1.2108894	NA	-1.5144735	-0.6943075	NA	-4.057301	-3.6098842	+	NA	-2.003199	0.3216270	0.3222716	20	-681.7114	1407.367	10.0795145	1.092414e-04
21.63980	+	NA	1.963466	+	NA	NA	-1.5716483	0.1629073	0.8110034	-5.138789	NA	NA	NA	-1.458080	0.2867160	0.2872906	15	-687.5828	1407.367	10.0803664	1.091949e-04
21.05446	+	0.2979171	1.993180	NA	-1.0265219	NA	NA	-0.4930482	1.1045348	-4.093560	NA	NA	+	NA	0.2727102	0.2732567	13	-689.8579	1407.370	10.0832992	1.090349e-04
19.36161	+	-1.2914745	1.970638	+	-1.2603879	1.3076617	NA	NA	NA	-3.325295	-3.7267496	+	+	NA	0.3146371	0.3152676	19	-682.9108	1407.373	10.0860383	1.088857e-04
21.61001	+	NA	1.885781	+	NA	0.9814713	-1.5395983	-0.6160193	1.2010037	-4.696625	NA	+	+	NA	0.3146333	0.3152638	19	-682.9115	1407.374	10.0873402	1.088148e-04
19.18604	+	1.8722516	2.033838	+	NA	1.0470589	NA	-0.8734354	0.8987470	-4.009603	-3.6666838	NA	NA	-1.730409	0.3006715	0.3012741	17	-685.2709	1407.375	10.0882389	1.087659e-04
21.32431	+	1.1881781	2.057809	+	-1.4042433	1.1339714	-1.6999964	-0.5319928	NA	-5.013727	NA	+	NA	NA	0.3146186	0.3152491	19	-682.9140	1407.379	10.0923643	1.085418e-04
21.54776	+	NA	1.991155	+	-1.4611971	NA	-1.5827683	0.0498144	NA	-4.219563	NA	+	NA	-1.990138	0.3076277	0.3082442	18	-684.1013	1407.384	10.0970723	1.082866e-04
18.55562	NA	NA	1.538100	+	NA	NA	-1.2005593	NA	NA	-3.551510	-4.2004855	NA	+	-1.464654	0.2656472	0.2661795	12	-690.9886	1407.389	10.1020284	1.080186e-04
19.62078	+	NA	NA	+	NA	NA	-1.5633022	-0.9888313	1.1096984	-4.215866	-4.1073983	NA	+	NA	0.2866324	0.2872068	15	-687.5965	1407.395	10.1078134	1.077066e-04
19.19820	+	NA	1.783376	+	NA	NA	NA	-1.2412534	0.9626481	-2.935152	-4.0980621	+	+	NA	0.3075849	0.3082013	18	-684.1086	1407.399	10.1115236	1.075070e-04
20.98634	+	NA	2.040823	NA	NA	0.9427172	NA	NA	1.5343886	-3.351578	NA	+	+	-2.022337	0.2866191	0.2871935	15	-687.5987	1407.399	10.1121662	1.074725e-04
19.43470	+	1.5239052	2.029531	+	NA	1.0770864	-1.4330035	-1.0300804	NA	-4.669568	-3.6431190	+	NA	NA	0.3145576	0.3151879	19	-682.9244	1407.400	10.1132047	1.074167e-04
21.40605	+	NA	1.891783	+	NA	1.0629721	-1.6214318	NA	NA	-4.663257	NA	+	+	NA	0.3005941	0.3011965	17	-685.2839	1407.401	10.1141403	1.073664e-04
19.60043	+	NA	NA	+	NA	NA	-1.5180470	-1.3525107	NA	-4.458467	-4.0308930	NA	+	NA	0.2795808	0.2801410	14	-688.7473	1407.412	10.1255057	1.067580e-04
20.97469	+	NA	2.061331	+	-1.0957156	1.1054884	NA	NA	0.5207052	-4.670745	NA	NA	NA	NA	0.2795764	0.2801367	14	-688.7481	1407.414	10.1269230	1.066824e-04
19.45177	+	NA	2.052782	+	NA	1.0403759	NA	-0.2559253	NA	-4.522951	-3.3518718	NA	NA	-1.590609	0.2865600	0.2871342	15	-687.6084	1407.419	10.1315528	1.064357e-04
21.79076	+	NA	1.805475	+	NA	NA	-1.5292853	-0.8012047	1.1471169	-4.392932	NA	+	+	NA	0.3075111	0.3081273	18	-684.1210	1407.423	10.1364735	1.061742e-04
20.57107	+	NA	2.237127	NA	-1.6371909	NA	-1.2067404	NA	0.3158400	-4.452833	-1.5033437	+	NA	-1.950264	0.2935349	0.2941231	16	-686.4589	1407.425	10.1376829	1.061100e-04
21.35013	+	NA	1.840267	+	NA	1.0228226	-1.4963743	NA	NA	-4.050720	NA	+	+	-1.869512	0.3075041	0.3081203	18	-684.1222	1407.426	10.1388487	1.060482e-04
18.58544	NA	NA	1.519799	+	-0.2978415	NA	-1.1822187	-0.8762213	1.0681240	-3.464227	-4.2772764	NA	+	NA	0.2795370	0.2800972	14	-688.7545	1407.427	10.1397264	1.060016e-04
21.06106	+	NA	2.051941	+	-1.1807114	1.0598226	NA	NA	0.4735569	-4.447980	NA	NA	NA	-1.823985	0.2865332	0.2871074	15	-687.6128	1407.427	10.1403437	1.059689e-04
20.96917	+	NA	2.149866	NA	NA	0.7916633	NA	NA	0.9243673	-4.577023	NA	NA	NA	-1.519532	0.2585122	0.2590302	11	-692.1199	1407.429	10.1420300	1.058796e-04
20.36035	+	0.1286750	2.007333	NA	-1.3816359	NA	NA	-0.8367077	NA	-4.231093	-2.2214519	NA	+	NA	0.2725201	0.2730663	13	-689.8884	1407.431	10.1444436	1.057519e-04
20.99757	+	NA	1.964602	NA	NA	NA	NA	NA	1.4908130	-3.013811	NA	+	+	-2.077134	0.2795110	0.2800711	14	-688.7587	1407.435	10.1481596	1.055556e-04
21.93364	+	NA	1.914526	+	-1.0618023	NA	-1.7038943	-0.5160631	0.9132192	-4.632119	NA	+	+	NA	0.3144504	0.3150805	19	-682.9427	1407.437	10.1497956	1.054693e-04
20.14888	+	-0.6134906	2.030280	NA	-1.3801214	NA	NA	NA	1.1072438	-2.860907	-2.5062379	+	+	-2.443841	0.3004860	0.3010881	17	-685.3020	1407.437	10.1503264	1.054413e-04
21.37339	+	NA	2.250414	NA	NA	0.8513835	-1.2938566	0.5407162	1.1483746	-5.539874	NA	NA	NA	NA	0.2654806	0.2660126	12	-691.0152	1407.442	10.1551095	1.051894e-04
19.01769	+	NA	1.980263	+	NA	1.1227659	NA	NA	NA	-2.926392	-3.4782183	+	NA	-2.014056	0.3004627	0.3010648	17	-685.3059	1407.445	10.1581079	1.050319e-04
20.43780	+	0.0326949	2.098161	NA	-1.5543198	0.9618248	NA	-0.6088718	NA	-4.526565	-2.0882621	NA	+	NA	0.2794692	0.2800293	14	-688.7655	1407.449	10.1617306	1.048418e-04
21.54212	+	NA	2.022929	NA	NA	0.7372595	-1.1483566	-0.6876633	NA	-5.228232	NA	NA	+	-1.455854	0.2724501	0.2729961	13	-689.8997	1407.454	10.1669656	1.045677e-04
18.44552	NA	NA	1.536114	+	-0.6273598	0.9206289	-1.1402748	-0.9839249	NA	-3.742071	-4.1311407	NA	+	NA	0.2794481	0.2800081	14	-688.7689	1407.456	10.1686043	1.044821e-04
21.02215	+	NA	2.132647	NA	NA	NA	-1.1312204	NA	NA	-5.184120	-1.1716684	NA	NA	-1.435213	0.2584278	0.2589456	11	-692.1332	1407.456	10.1686713	1.044786e-04
21.25824	+	NA	2.045018	NA	NA	0.8471043	NA	NA	NA	-4.481513	NA	NA	+	-1.730968	0.2584226	0.2589405	11	-692.1341	1407.457	10.1703061	1.043932e-04
21.06461	+	NA	2.117060	NA	NA	0.7860105	NA	NA	NA	-4.697840	NA	NA	NA	-1.571100	0.2514071	0.2519109	10	-693.2357	1407.458	10.1709657	1.043588e-04
21.56185	+	1.1403259	2.008601	+	-1.3128335	NA	-1.6584932	NA	0.7200006	-4.146904	NA	+	NA	-2.029724	0.3143882	0.3150182	19	-682.9533	1407.458	10.1710159	1.043562e-04
20.97923	+	0.1952779	2.078365	NA	NA	0.7746223	-1.2099439	-0.2927690	1.6711003	-4.729432	-1.8496580	NA	+	-1.632024	0.2934297	0.2940177	16	-686.4763	1407.460	10.1725153	1.042780e-04
20.07256	+	-0.7620628	2.005955	NA	-1.6908272	NA	NA	NA	NA	-2.796553	-2.4303398	+	+	-2.515905	0.2934247	0.2940127	16	-686.4771	1407.461	10.1741839	1.041910e-04
21.51454	+	NA	1.671603	+	NA	NA	-1.3205589	-1.1781905	NA	-3.634588	NA	+	+	-1.924277	0.3073822	0.3079981	18	-684.1428	1407.467	10.1800393	1.038864e-04
21.17568	+	NA	1.891206	+	-1.1017508	1.0541253	NA	-0.7706341	NA	-4.512956	NA	NA	+	NA	0.2863996	0.2869735	15	-687.6347	1407.471	10.1841448	1.036734e-04
19.74029	+	NA	2.069378	+	-1.0925783	NA	NA	-0.1177929	NA	-4.142070	-3.3179524	NA	NA	-1.868025	0.2863879	0.2869618	15	-687.6366	1407.475	10.1880010	1.034737e-04
21.29157	+	NA	1.707702	+	NA	NA	NA	-1.2971815	NA	-4.229236	NA	NA	+	NA	0.2723837	0.2729296	13	-689.9104	1407.475	10.1883134	1.034575e-04
21.08384	+	NA	2.191921	NA	NA	0.7313654	-1.1976608	NA	NA	-5.624720	-0.9637624	NA	NA	NA	0.2583616	0.2588794	11	-692.1437	1407.477	10.1895370	1.033942e-04
20.58532	+	NA	2.231791	NA	-1.8148272	NA	-1.2981489	0.2763201	NA	-4.394297	-1.5550744	+	NA	-2.038311	0.2933508	0.2939386	16	-686.4894	1407.486	10.1986672	1.029233e-04
19.82546	+	NA	NA	+	-0.8575448	NA	-1.8128122	NA	1.1382656	-4.315928	-3.9331566	NA	+	NA	0.2863482	0.2869220	15	-687.6431	1407.488	10.2010110	1.028028e-04
21.55207	+	NA	1.835064	+	NA	0.9428215	-1.4176129	-0.6118608	1.1876424	-4.096043	NA	+	+	-1.830570	0.3212625	0.3219063	20	-681.7743	1407.492	10.2052315	1.025861e-04
19.45138	+	-1.4217637	1.827778	+	-1.2487365	NA	NA	NA	NA	-2.298917	-3.9185318	+	+	-2.516188	0.3142876	0.3149174	19	-682.9705	1407.492	10.2053540	1.025798e-04
20.90907	+	1.6326579	1.958298	NA	NA	NA	NA	-1.3051281	NA	-4.369545	NA	NA	NA	NA	0.2512965	0.2518001	10	-693.2530	1407.493	10.2055077	1.025719e-04
19.32883	+	NA	1.819039	+	-0.7977822	NA	NA	-0.9931717	0.7772478	-2.387553	-4.0669454	+	+	-2.374159	0.3212557	0.3218995	20	-681.7755	1407.495	10.2075755	1.024659e-04
21.38962	+	-0.2988898	1.945749	+	-1.0765533	1.0909001	NA	NA	1.1517929	-4.025315	NA	NA	+	-2.040389	0.3003021	0.3009039	17	-685.3327	1407.499	10.2118110	1.022491e-04
19.29719	+	-0.7008056	1.878194	+	-1.1561951	1.1617393	NA	-0.7506893	NA	-2.704558	-3.8941671	+	+	-2.357237	0.3282113	0.3288691	21	-680.5703	1407.499	10.2120412	1.022374e-04
19.64402	+	NA	2.061000	+	-0.9888226	NA	NA	-0.2225520	NA	-4.367835	-3.2874870	NA	NA	NA	0.2792957	0.2798554	14	-688.7936	1407.505	10.2180713	1.019296e-04
18.42709	NA	NA	1.575889	+	-0.4121030	0.9572177	-1.1608475	-0.6719213	1.1100015	-3.528893	-4.2152370	NA	+	NA	0.2862906	0.2868643	15	-687.6525	1407.507	10.2199074	1.018360e-04
18.90910	+	NA	1.909733	+	NA	1.2395434	NA	NA	NA	-3.128044	-3.8243099	+	+	NA	0.3002743	0.3008760	17	-685.3374	1407.508	10.2211337	1.017736e-04
20.08257	+	NA	2.305936	+	-1.4127702	1.3080775	-1.7335096	0.4714656	0.3772687	-5.336838	-3.1866814	+	NA	NA	0.3212152	0.3218589	20	-681.7824	1407.509	10.2215207	1.017539e-04
20.39765	+	NA	2.002096	NA	NA	NA	NA	NA	1.6043170	-2.980480	-2.1044942	+	+	-2.216259	0.2862714	0.2868451	15	-687.6557	1407.513	10.2261794	1.015172e-04
19.66013	+	NA	2.109340	+	NA	1.0863931	-1.3468378	NA	0.4933489	-4.442350	-3.3791447	+	NA	-1.636292	0.3142222	0.3148519	19	-682.9816	1407.515	10.2276532	1.014424e-04
21.51195	+	NA	1.810802	+	-0.8438996	NA	NA	-0.6561541	1.0393280	-3.697979	NA	NA	+	-2.078944	0.2932518	0.2938395	16	-686.5058	1407.518	10.2314336	1.012508e-04
20.00864	+	1.0794032	2.173682	+	-1.1571723	NA	-1.7504743	NA	0.6489406	-4.818664	-3.5146375	+	NA	NA	0.3142094	0.3148390	19	-682.9838	1407.519	10.2320330	1.012205e-04
21.39087	+	NA	1.892780	+	NA	NA	-1.5456664	NA	NA	-4.506091	NA	+	NA	NA	0.2862510	0.2868246	15	-687.6590	1407.520	10.2328773	1.011778e-04
18.18168	NA	NA	1.631164	+	NA	1.0602573	NA	NA	NA	-3.438491	-4.0225836	NA	+	NA	0.2582144	0.2587318	11	-692.1669	1407.523	10.2360043	1.010197e-04
21.12491	+	NA	1.890011	+	NA	NA	NA	NA	NA	-4.420600	NA	NA	NA	NA	0.2582122	0.2587297	11	-692.1672	1407.524	10.2366790	1.009856e-04
20.21621	+	NA	2.147212	NA	-1.5193343	NA	NA	NA	NA	-3.640534	-1.5777694	+	NA	NA	0.2722238	0.2727693	13	-689.9361	1407.527	10.2397565	1.008304e-04
20.99260	+	NA	2.225524	NA	NA	0.7360207	-1.1598214	NA	0.9090735	-5.475435	-0.9648539	NA	NA	NA	0.2652127	0.2657442	12	-691.0578	1407.527	10.2404279	1.007965e-04
19.38124	+	1.4728529	1.978758	+	-0.8207760	NA	NA	-1.0960138	NA	-4.105261	-3.5694740	NA	NA	NA	0.2862251	0.2867987	15	-687.6633	1407.528	10.2413522	1.007499e-04
20.61815	+	-0.1528405	2.187584	NA	-1.9225605	1.0159530	-1.2996836	-0.2845385	NA	-4.525278	-2.1051914	+	+	-2.155338	0.3141790	0.3148086	19	-682.9890	1407.529	10.2424112	1.006966e-04
18.40041	NA	NA	1.683130	+	NA	0.9126719	-1.0731428	NA	NA	-3.919641	-3.6600932	NA	NA	NA	0.2581818	0.2586992	11	-692.1720	1407.533	10.2462737	1.005023e-04
20.99793	+	NA	1.942458	+	NA	0.9756886	NA	NA	NA	-4.521906	NA	NA	NA	-1.689545	0.2722001	0.2727455	13	-689.9399	1407.534	10.2473752	1.004470e-04
21.12861	+	0.4599129	1.945523	NA	NA	NA	NA	-0.7317645	1.3914331	-4.070812	NA	NA	+	NA	0.2651817	0.2657131	12	-691.0628	1407.537	10.2503064	1.002999e-04
20.55971	+	NA	2.079638	NA	-1.4037807	NA	NA	NA	0.4020582	-3.160262	NA	+	NA	-2.147833	0.2791917	0.2797511	14	-688.8105	1407.539	10.2518596	1.002220e-04
20.78562	+	NA	2.061444	NA	-1.5008222	1.0641862	NA	-0.6352453	NA	-3.825747	NA	+	+	NA	0.2861728	0.2867463	15	-687.6718	1407.546	10.2585077	9.988943e-05
20.49137	+	1.3524531	2.092381	NA	-1.5840539	1.0379375	NA	-0.6675884	NA	-3.292957	NA	+	NA	-2.232522	0.2931565	0.2937439	16	-686.5215	1407.550	10.2629955	9.966554e-05
21.12177	+	NA	1.920253	+	NA	0.9874643	-1.3959673	NA	NA	-4.256652	NA	+	NA	-1.725363	0.3001404	0.3007419	17	-685.3598	1407.553	10.2658931	9.952125e-05
21.65545	+	-0.1073463	2.104656	NA	NA	0.8300138	-1.3436857	NA	NA	-5.568357	NA	NA	+	NA	0.2651309	0.2656622	12	-691.0709	1407.553	10.2664935	9.949138e-05
19.54090	+	NA	NA	+	NA	0.9408059	-1.5718852	-0.8145024	1.1658633	-4.468905	-4.0406052	NA	+	NA	0.2931149	0.2937023	16	-686.5284	1407.564	10.2767465	9.898264e-05
18.49441	NA	NA	1.622414	+	-0.9283262	1.0343536	-1.2200289	NA	NA	-3.648430	-4.0757073	NA	+	-1.481637	0.2790842	0.2796435	14	-688.8280	1407.574	10.2867441	9.848908e-05
20.71233	+	NA	2.275297	NA	-1.5600764	NA	-1.3398013	NA	0.3914843	-5.064599	-1.4156906	+	NA	NA	0.2860754	0.2866487	15	-687.6878	1407.577	10.2904275	9.830786e-05
20.85480	+	1.9479466	2.075234	NA	NA	0.8230220	NA	-0.7023807	1.2768865	-4.100551	NA	NA	NA	-1.705715	0.2720611	0.2726063	13	-689.9623	1407.579	10.2920643	9.822744e-05
21.29553	+	0.0412678	2.201715	NA	-1.6117619	1.1230120	-1.3969555	0.0784926	1.0585389	-4.695028	NA	+	+	-1.950105	0.3140299	0.3146592	19	-683.0144	1407.580	10.2932799	9.816775e-05
20.74934	+	1.3415141	2.303931	NA	-1.8047132	1.0282987	-1.4391132	-0.4077725	NA	-5.259193	-1.4153602	+	NA	NA	0.3000489	0.3006502	17	-685.3751	1407.583	10.2964851	9.801056e-05
21.58091	+	NA	1.720751	+	NA	NA	-1.4475223	-1.1942859	NA	-4.251694	NA	+	+	NA	0.3000426	0.3006438	17	-685.3761	1407.586	10.2985987	9.790703e-05
20.57613	+	NA	1.916599	NA	NA	NA	NA	-1.1771833	NA	-4.338323	-1.9368670	NA	+	NA	0.2580000	0.2585170	11	-692.2007	1407.591	10.3036216	9.766145e-05
20.56958	+	NA	1.908720	NA	NA	NA	NA	-1.1384441	NA	-4.107299	-2.0388758	NA	+	-1.830027	0.2650066	0.2655376	12	-691.0906	1407.593	10.3060699	9.754197e-05
21.18870	+	NA	1.879104	+	NA	NA	NA	NA	NA	-4.211066	NA	NA	NA	-1.790127	0.2650032	0.2655343	12	-691.0912	1407.594	10.3071411	9.748974e-05
19.63822	+	NA	2.091261	+	NA	1.1131469	-1.4478805	-0.1613437	NA	-4.865010	-3.3706061	+	NA	NA	0.3069910	0.3076062	18	-684.2089	1407.599	10.3121532	9.724574e-05
20.71567	+	-0.2655833	2.233866	NA	-1.6896151	1.0532326	-1.3594197	0.0506541	1.1187123	-4.626254	-2.2027640	+	+	-2.100802	0.3209503	0.3215935	20	-681.8281	1407.600	10.3128278	9.721294e-05
21.13408	+	0.5002553	1.936467	NA	NA	NA	NA	-0.6903144	1.4186775	-3.842104	NA	NA	+	-1.789314	0.2719839	0.2725289	13	-689.9747	1407.604	10.3168687	9.701672e-05
20.51532	+	0.2399857	1.949667	NA	NA	NA	NA	-0.7209029	1.5103279	-3.700540	-2.1732977	NA	+	-1.912933	0.2789810	0.2795401	14	-688.8447	1407.607	10.3202347	9.685358e-05
18.55867	NA	-0.0860572	1.498574	+	NA	NA	-1.1458774	-0.9303042	1.1389959	-3.442194	-4.3159964	NA	+	NA	0.2789798	0.2795388	14	-688.8449	1407.608	10.3206326	9.683431e-05
20.93449	+	NA	2.165138	NA	NA	NA	-1.0974749	NA	0.8877602	-5.043801	-1.1654624	NA	NA	-1.391128	0.2649602	0.2654911	12	-691.0980	1407.608	10.3208503	9.682378e-05
19.87890	+	1.3227002	2.084777	+	-1.1298952	NA	-1.6313045	-0.7548333	NA	-4.667451	-3.5566352	+	NA	NA	0.3139340	0.3145631	19	-683.0308	1407.613	10.3259847	9.657553e-05
19.20198	+	1.8319362	1.950859	+	NA	NA	NA	-1.1264943	0.8161418	-3.927377	-3.6941214	NA	NA	NA	0.2859609	0.2865340	15	-687.7066	1407.615	10.3279596	9.648021e-05
19.27989	+	NA	1.812978	+	-0.8332372	NA	NA	-1.2881582	NA	-2.952709	-3.9281061	+	+	NA	0.3069171	0.3075321	18	-684.2214	1407.624	10.3371051	9.604004e-05
20.51168	+	NA	2.282355	NA	-1.5861063	1.0200104	NA	0.5474729	0.7038063	-4.445547	-1.4457274	NA	NA	-1.874674	0.2789043	0.2794632	14	-688.8572	1407.632	10.3451252	9.565568e-05
20.03781	+	NA	2.275486	+	-1.4964001	1.2797236	-1.6235587	0.5271039	0.3308050	-4.761791	-3.2314543	+	NA	-1.857362	0.3278172	0.3284742	21	-680.6389	1407.636	10.3492792	9.545722e-05
20.64026	+	NA	2.212440	NA	-1.4594723	1.0679262	NA	NA	0.4485920	-4.063096	NA	+	NA	NA	0.2788748	0.2794336	14	-688.8619	1407.642	10.3547101	9.519836e-05
20.13815	+	-0.7240226	1.976395	+	-0.9953248	NA	-1.6772442	-0.4461468	0.8907162	-4.600724	-3.9414335	+	+	NA	0.3277892	0.3284460	21	-680.6438	1407.646	10.3590477	9.499211e-05
21.28677	+	0.1506256	2.200258	NA	-1.7666105	1.0957901	-1.4572848	-0.2986872	NA	-5.222233	NA	+	+	NA	0.2998584	0.3004593	17	-685.4069	1407.647	10.3601516	9.493970e-05
21.25897	+	0.6870647	1.950985	+	-1.2859793	NA	NA	NA	NA	-3.982614	NA	NA	NA	-2.080255	0.2788475	0.2794063	14	-688.8664	1407.651	10.3635454	9.477873e-05
21.60257	+	NA	2.024137	+	-1.3716470	NA	-1.6976073	-0.0303043	NA	-4.825950	NA	+	NA	NA	0.2998383	0.3004392	17	-685.4103	1407.654	10.3668766	9.462100e-05
19.87951	+	NA	NA	+	-1.1709081	NA	-1.8594656	NA	NA	-4.604878	-3.7889202	NA	+	NA	0.2788288	0.2793875	14	-688.8694	1407.657	10.3696269	9.449097e-05
20.60535	+	NA	2.123802	NA	NA	NA	NA	NA	0.9489363	-4.447226	-1.2642532	NA	NA	NA	0.2507460	0.2512485	10	-693.3390	1407.664	10.3775008	9.411970e-05
21.31411	+	NA	1.851290	+	NA	NA	-1.4154880	NA	NA	-3.935668	NA	+	NA	-1.812042	0.2927800	0.2933667	16	-686.5838	1407.675	10.3875972	9.364576e-05
19.17334	+	NA	1.889172	+	NA	NA	NA	NA	1.3346557	-2.882480	-4.0104873	+	+	NA	0.2997574	0.3003581	17	-685.4238	1407.681	10.3939288	9.334976e-05
19.26527	+	NA	1.965417	+	-0.8366142	1.2019109	NA	-0.8006440	0.8433889	-3.345181	-3.8767048	+	+	NA	0.3206991	0.3213418	20	-681.8714	1407.686	10.3993790	9.309572e-05
22.07867	+	-0.5448531	1.952277	+	-1.1637852	NA	-1.7835816	NA	1.0116928	-4.713070	NA	+	+	NA	0.3137138	0.3143424	19	-683.0683	1407.688	10.4010801	9.301658e-05
19.26532	+	1.9136410	1.947701	+	NA	NA	NA	-1.0892126	0.8332531	-3.693557	-3.7481428	NA	NA	-1.817365	0.2927183	0.2933049	16	-686.5940	1407.695	10.4079944	9.269556e-05
21.35455	+	-0.3466213	1.876137	+	NA	0.9981043	NA	NA	1.4736763	-3.981111	NA	NA	+	-1.890200	0.2927145	0.2933011	16	-686.5947	1407.696	10.4092614	9.263685e-05
20.20871	+	1.3008463	2.218361	NA	-1.5549336	1.0552641	NA	NA	0.8272445	-3.293455	-1.5727369	+	NA	-2.314058	0.2996945	0.3002950	17	-685.4343	1407.702	10.4149482	9.237382e-05
20.57975	+	1.1350009	2.064788	NA	-1.3344370	NA	NA	NA	0.8280789	-2.925658	NA	+	NA	-2.262198	0.2856865	0.2862590	15	-687.7515	1407.705	10.4178853	9.223827e-05
19.53880	+	NA	1.973894	+	NA	NA	NA	-0.4161876	NA	-4.205289	-3.4235718	NA	NA	-1.675043	0.2786726	0.2792310	14	-688.8947	1407.707	10.4203151	9.212627e-05
20.90292	+	NA	1.991891	+	NA	1.0071377	NA	NA	0.8150307	-4.623364	NA	NA	NA	NA	0.2716310	0.2721753	13	-690.0314	1407.717	10.4302851	9.166817e-05
20.79961	+	NA	1.954040	NA	-1.2004038	NA	NA	-0.5079471	0.9198411	-2.942495	NA	+	+	-2.237709	0.2926493	0.2932357	16	-686.6055	1407.718	10.4308406	9.164271e-05
19.21174	+	-1.1576258	1.912912	+	NA	1.2129624	NA	NA	1.2837947	-3.257900	-3.9769874	+	+	NA	0.3136254	0.3142539	19	-683.0834	1407.718	10.4312047	9.162603e-05
20.51889	+	NA	2.279293	NA	-1.4945475	1.0375349	NA	0.4518329	0.7159893	-4.677324	-1.3739803	NA	NA	NA	0.2715961	0.2721404	13	-690.0370	1407.728	10.4414672	9.115708e-05
19.45540	+	1.0333051	2.081212	+	-0.8697570	NA	NA	NA	0.8410946	-3.979744	-3.5144298	NA	NA	NA	0.2856080	0.2861803	15	-687.7644	1407.731	10.4436021	9.105982e-05
19.36852	+	1.5832780	1.993271	+	NA	1.0412595	-1.3164403	-1.0136866	NA	-4.101287	-3.7035276	+	NA	-1.767752	0.3205704	0.3212128	20	-681.8935	1407.731	10.4437008	9.105533e-05
19.81662	+	NA	2.069746	+	NA	NA	-1.4925091	NA	0.5670195	-4.655779	-3.4264074	+	NA	NA	0.2996021	0.3002025	17	-685.4497	1407.733	10.4458094	9.095938e-05
21.55179	+	NA	1.773670	+	NA	NA	-1.5127013	NA	NA	-3.729392	NA	+	+	-1.951855	0.2996007	0.3002011	17	-685.4500	1407.733	10.4462762	9.093815e-05
21.22231	+	NA	1.915306	+	-0.8884152	1.0725199	NA	-0.4906377	1.0529076	-4.279968	NA	NA	+	NA	0.2926023	0.2931887	16	-686.6132	1407.733	10.4463746	9.093368e-05
20.90275	+	1.1112590	2.056104	+	-1.0483864	1.1626835	NA	NA	0.9331160	-4.362775	NA	NA	NA	NA	0.2855992	0.2861715	15	-687.7658	1407.733	10.4464840	9.092870e-05
20.87837	+	1.7185387	2.044872	NA	NA	NA	-1.1987697	-1.1151873	NA	-5.082116	-1.3019666	NA	NA	NA	0.2645570	0.2650872	12	-691.1622	1407.736	10.4491541	9.080739e-05
21.40914	+	1.3501209	1.910858	+	-1.3097540	NA	-1.5388906	-0.7646999	NA	-3.988838	NA	+	NA	-2.045219	0.3135519	0.3141802	19	-683.0959	1407.743	10.4562817	9.048435e-05
20.66421	+	1.1541484	2.205316	NA	-1.3937178	1.1384803	NA	NA	0.8838388	-3.876094	NA	+	NA	NA	0.2855603	0.2861325	15	-687.7722	1407.746	10.4592131	9.035182e-05
21.01611	+	NA	1.906055	+	-1.1910461	1.1465473	NA	NA	0.9831113	-2.749254	NA	+	+	-2.356003	0.3135427	0.3141710	19	-683.0975	1407.746	10.4593951	9.034360e-05
18.33330	NA	NA	1.681907	+	-0.4829766	1.0846931	NA	NA	1.2976829	-3.074270	-4.1407399	NA	+	-1.648181	0.2785334	0.2790916	14	-688.9173	1407.752	10.4654480	9.007059e-05
20.90907	+	1.7088806	1.950979	NA	NA	NA	NA	-1.2769343	NA	-4.156400	NA	NA	NA	-1.707220	0.2574777	0.2579936	11	-692.2830	1407.755	10.4682777	8.994325e-05
21.67741	+	-0.1291113	2.032855	NA	NA	NA	-1.2813886	NA	NA	-5.105512	NA	NA	+	-1.519225	0.2644679	0.2649978	12	-691.1764	1407.765	10.4775215	8.952850e-05
21.42434	+	0.0381500	2.246088	NA	-1.5354007	1.1346444	-1.5151741	0.0402018	1.0983937	-5.310456	NA	+	+	NA	0.3064962	0.3071104	18	-684.2924	1407.766	10.4791620	8.945509e-05
18.98245	+	NA	1.781932	+	NA	NA	NA	NA	NA	-2.165271	-3.9981308	+	+	-2.340267	0.2995008	0.3001010	17	-685.4667	1407.767	10.4796488	8.943332e-05
21.12136	+	NA	1.776876	+	NA	0.9073745	NA	-1.1441332	NA	-4.499549	NA	NA	+	NA	0.2784895	0.2790475	14	-688.9244	1407.767	10.4797030	8.943090e-05
21.04499	+	NA	2.032858	NA	NA	0.6912473	-1.1898575	-0.8209395	NA	-5.330485	-1.5918655	NA	+	NA	0.2714743	0.2720183	13	-690.0565	1407.768	10.4806004	8.939078e-05
21.18531	+	NA	1.970950	NA	NA	0.7721420	NA	-0.9449595	NA	-4.672397	NA	NA	+	NA	0.2574314	0.2579473	11	-692.2903	1407.770	10.4828624	8.928974e-05
18.52879	NA	0.0703631	1.447191	+	NA	NA	-1.0936685	-1.3593608	NA	-3.654305	-4.2508668	NA	+	NA	0.2714587	0.2720027	13	-690.0590	1407.773	10.4856153	8.916692e-05
19.02235	+	NA	2.012719	+	NA	1.1747189	NA	NA	NA	-3.425717	-3.4316696	+	NA	NA	0.2924818	0.2930679	16	-686.6332	1407.773	10.4862331	8.913938e-05
21.40209	+	NA	1.793396	+	NA	0.9318116	-1.4537265	-1.0356875	NA	-4.534249	NA	+	+	NA	0.3064732	0.3070874	18	-684.2963	1407.774	10.4869218	8.910869e-05
19.62898	+	0.6464541	2.001225	+	NA	NA	-1.5913543	NA	NA	-4.457480	-3.6411872	+	NA	NA	0.2994714	0.3000715	17	-685.4716	1407.776	10.4894829	8.899465e-05
20.54003	+	-0.0505407	2.084148	NA	-1.7342128	NA	-1.2634976	-0.5293276	NA	-4.152451	-2.2349581	+	+	-2.188623	0.3064466	0.3070607	18	-684.3008	1407.783	10.4959197	8.870869e-05
21.36532	+	-0.4517726	1.951443	+	-1.3905856	1.1139585	NA	NA	NA	-4.307099	NA	NA	+	-2.044475	0.2924278	0.2930138	16	-686.6421	1407.791	10.5041056	8.834635e-05
19.54643	+	-0.3861902	1.868010	+	-0.6499784	NA	NA	-0.7598662	1.0043584	-3.847942	-3.9375716	NA	+	NA	0.2994182	0.3000182	17	-685.4804	1407.794	10.5072292	8.820848e-05
21.61291	+	-0.2080146	1.931485	+	-1.5086374	1.0936118	-1.5934051	-0.4150732	NA	-4.313606	NA	+	+	-2.049697	0.3273522	0.3280081	21	-680.7198	1407.798	10.5111248	8.803684e-05
20.68199	+	NA	2.086827	NA	NA	NA	NA	NA	NA	-4.577071	-1.2780906	NA	NA	NA	0.2432748	0.2437623	9	-694.4999	1407.803	10.5163240	8.780828e-05
21.11371	+	0.6397166	2.044675	NA	NA	NA	NA	NA	NA	-4.466696	NA	NA	NA	NA	0.2432720	0.2437595	9	-694.5003	1407.804	10.5171782	8.777078e-05
18.49387	NA	-0.9523789	1.584159	+	NA	NA	NA	NA	1.3751124	-3.099472	-4.2053911	NA	+	NA	0.2643239	0.2648536	12	-691.1993	1407.810	10.5233041	8.750235e-05
20.52151	+	0.2210685	1.956901	NA	NA	NA	NA	-0.7677670	1.4754942	-3.952064	-2.0696087	NA	+	NA	0.2713315	0.2718752	13	-690.0795	1407.813	10.5264767	8.736366e-05
19.52418	+	NA	NA	+	NA	0.8865391	-1.5239765	-1.2055823	NA	-4.708482	-3.9643039	NA	+	NA	0.2853531	0.2859249	15	-687.8061	1407.814	10.5270632	8.733804e-05
20.83523	+	1.1707709	1.990640	+	NA	1.0713616	NA	NA	1.2352008	-4.301845	NA	NA	NA	NA	0.2783356	0.2788933	14	-688.9494	1407.817	10.5296090	8.722694e-05
21.21178	+	NA	1.758064	+	NA	0.8621917	NA	-1.1221444	NA	-4.254085	NA	NA	+	-1.807425	0.2853409	0.2859127	15	-687.8081	1407.818	10.5310523	8.716402e-05
21.35758	+	NA	1.795647	+	-0.9452748	NA	NA	-0.9984874	NA	-4.202512	NA	NA	+	NA	0.2783287	0.2788865	14	-688.9505	1407.819	10.5318219	8.713048e-05
21.06666	+	NA	2.084604	NA	NA	0.9733379	NA	NA	1.5559215	-3.862905	NA	+	+	NA	0.2783270	0.2788848	14	-688.9508	1407.819	10.5323839	8.710600e-05
19.05736	+	-1.3623453	1.796773	+	NA	1.1549913	NA	NA	NA	-2.559104	-3.9761092	+	+	-2.236998	0.3133215	0.3139493	19	-683.1352	1407.822	10.5348046	8.700064e-05
20.71785	+	NA	1.999745	NA	NA	NA	NA	NA	NA	-4.110964	-1.7658414	NA	+	-1.896344	0.2572646	0.2577802	11	-692.3166	1407.822	10.5354141	8.697413e-05
19.55328	+	0.7263789	1.964437	+	NA	NA	-1.4641493	NA	NA	-3.861077	-3.7043132	+	NA	-1.883342	0.3063096	0.3069234	18	-684.3239	1407.829	10.5421389	8.668217e-05
20.44609	+	NA	2.073451	NA	NA	0.8757482	NA	NA	1.6365350	-3.310941	-1.9867198	+	+	-2.154007	0.2923120	0.2928978	16	-686.6612	1407.829	10.5423789	8.667177e-05
21.34648	+	NA	1.743093	+	NA	0.8930829	-1.3310491	-1.0266881	NA	-3.927077	NA	+	+	-1.855761	0.3132821	0.3139099	19	-683.1419	1407.835	10.5482369	8.641828e-05
21.63535	+	1.0763264	2.052028	+	-1.2268547	NA	-1.7849508	NA	0.7687820	-4.783302	NA	+	NA	NA	0.3062871	0.3069009	18	-684.3277	1407.837	10.5497036	8.635493e-05
21.01739	+	1.5939145	2.157177	NA	-1.4492818	NA	-1.3484006	-0.3510337	0.7782086	-4.352787	NA	+	NA	-1.948005	0.2992870	0.2998868	17	-685.5024	1407.838	10.5510571	8.629651e-05
21.12748	+	0.3960564	2.019477	NA	NA	0.8777994	NA	-0.5586187	1.4791354	-4.309050	NA	NA	+	NA	0.2712278	0.2717713	13	-690.0961	1407.847	10.5597776	8.592106e-05
20.90547	+	1.2727751	1.975182	+	NA	1.0247127	NA	NA	1.2483143	-4.048478	NA	NA	NA	-1.814592	0.2852377	0.2858093	15	-687.8250	1407.852	10.5648312	8.570423e-05
18.39650	NA	-0.1084064	1.544667	+	NA	0.9155270	-1.1120782	-0.7572339	1.2047387	-3.495898	-4.2707393	NA	+	NA	0.2852336	0.2858052	15	-687.8257	1407.853	10.5661878	8.564611e-05
21.26685	+	-0.3857541	1.896712	+	NA	1.0470673	NA	NA	1.4507271	-4.247115	NA	NA	+	NA	0.2852146	0.2857862	15	-687.8288	1407.859	10.5723947	8.538072e-05
20.72285	+	NA	2.263899	NA	-1.7356136	NA	-1.4186435	0.1904275	NA	-5.024970	-1.4587377	+	NA	NA	0.2852099	0.2857815	15	-687.8295	1407.861	10.5739368	8.531492e-05
21.57665	+	-0.4706558	1.811719	+	NA	NA	NA	NA	1.4679037	-3.687446	NA	NA	+	-1.981559	0.2851979	0.2857695	15	-687.8315	1407.865	10.5778612	8.514768e-05
20.25792	+	NA	2.104865	NA	-1.5736396	0.9920988	NA	-0.7502829	NA	-3.841106	-2.0713683	+	+	NA	0.2921789	0.2927644	16	-686.6832	1407.873	10.5864060	8.478467e-05
20.76602	+	-0.4098301	1.959291	NA	-1.5623334	NA	NA	NA	NA	-2.812385	NA	+	+	-2.354516	0.2851645	0.2857360	15	-687.8370	1407.876	10.5888021	8.468315e-05
21.46815	+	0.6786839	1.979619	NA	NA	NA	-1.2398103	-0.9957933	NA	-5.192083	NA	NA	+	NA	0.2641140	0.2646432	12	-691.2327	1407.877	10.5900823	8.462897e-05
18.37292	NA	-0.8091930	1.618437	+	NA	1.0258564	NA	NA	1.4066232	-3.063440	-4.2226920	NA	+	-1.600696	0.2781480	0.2787054	14	-688.9798	1407.877	10.5904282	8.461433e-05
21.72509	+	-0.4598858	1.933427	+	NA	1.0458594	-1.6257608	NA	1.3646267	-4.787563	NA	+	+	NA	0.3131457	0.3137732	19	-683.1651	1407.882	10.5946887	8.443427e-05
21.24680	+	NA	1.976498	+	-1.0776317	NA	NA	NA	0.5220607	-4.105942	NA	NA	NA	-1.917405	0.2781162	0.2786735	14	-688.9850	1407.888	10.6007280	8.417969e-05
20.44287	+	NA	2.188261	NA	-1.4235203	NA	NA	0.3368549	0.6509458	-4.154217	-1.6004310	NA	NA	-1.908799	0.2710768	0.2716200	13	-690.1204	1407.895	10.6082639	8.386311e-05
20.66708	+	1.4266378	2.201141	NA	-1.6153745	NA	-1.4042384	-0.6544322	NA	-4.897155	-1.5851212	+	NA	NA	0.2921104	0.2926958	16	-686.6946	1407.896	10.6090448	8.383037e-05
19.51976	+	1.5808690	1.946789	+	NA	NA	-1.4234720	-1.2332153	NA	-4.358978	-3.7254583	+	NA	NA	0.3061095	0.3067229	18	-684.3576	1407.897	10.6096263	8.380600e-05
21.05107	+	0.9673914	2.108566	NA	NA	NA	-1.2525038	NA	NA	-4.998245	-1.2776661	NA	NA	-1.575047	0.2640296	0.2645587	12	-691.2461	1407.904	10.6169043	8.350158e-05
19.29508	+	-1.2821256	1.780587	+	NA	NA	NA	NA	1.2582442	-2.311748	-4.1505853	+	+	-2.307539	0.3130691	0.3136964	19	-683.1782	1407.908	10.6208021	8.333900e-05
21.18818	+	NA	1.876782	+	NA	1.0098285	NA	NA	NA	-4.314476	NA	NA	+	-1.845055	0.2780508	0.2786080	14	-688.9956	1407.909	10.6219275	8.329212e-05
21.62015	+	NA	1.824981	+	NA	NA	-1.6441816	NA	NA	-4.356415	NA	+	+	NA	0.2920467	0.2926319	16	-686.7051	1407.917	10.6301008	8.295243e-05
19.40651	+	-1.1487660	1.996876	+	-1.0000461	1.2923770	NA	NA	0.9806068	-3.372881	-3.8325486	+	+	NA	0.3200282	0.3206695	20	-681.9868	1407.917	10.6303679	8.294136e-05
20.54559	+	NA	2.055269	NA	-1.5136053	NA	NA	-0.0585436	NA	-3.095712	NA	+	NA	-2.196593	0.2780244	0.2785816	14	-688.9998	1407.917	10.6304746	8.293693e-05
21.38410	+	NA	2.177012	NA	NA	0.7658781	-1.2152214	-0.0194189	NA	-5.688740	NA	NA	NA	NA	0.2569474	0.2574623	11	-692.3666	1407.922	10.6353329	8.273571e-05
19.69299	+	-1.1096520	NA	+	NA	1.0182048	-1.6643855	NA	1.3614888	-4.577650	-4.0192494	NA	+	NA	0.2920137	0.2925989	16	-686.7105	1407.928	10.6410121	8.250110e-05
18.66893	NA	NA	1.581065	+	-0.8516095	NA	-1.2734294	NA	NA	-3.569554	-4.1277181	NA	+	-1.537476	0.2709682	0.2715111	13	-690.1378	1407.930	10.6431246	8.241401e-05
21.09279	+	NA	1.927619	+	NA	NA	NA	NA	0.8351676	-4.311481	NA	NA	NA	NA	0.2639458	0.2644747	12	-691.2594	1407.931	10.6435510	8.239644e-05
20.86343	+	2.0438898	2.164087	NA	NA	0.7600268	-1.2003791	-0.4825596	1.3769706	-4.797608	-1.2491325	NA	NA	-1.546484	0.2849874	0.2855585	15	-687.8660	1407.934	10.6467788	8.226357e-05
19.02254	+	-0.3867278	1.745989	+	NA	1.0178917	NA	-1.2313196	NA	-2.598849	-4.0609021	+	+	-2.173282	0.3199654	0.3206065	20	-681.9977	1407.939	10.6519983	8.204916e-05
19.38521	+	1.6177717	2.121863	+	-0.9439714	1.1539082	NA	-0.5488314	0.7060231	-4.070101	-3.5271391	NA	NA	-1.868468	0.3059669	0.3065800	18	-684.3816	1407.945	10.6577022	8.181549e-05
18.48602	NA	-0.6601221	1.606892	+	-0.5466403	1.0297920	-1.2343985	NA	1.2404480	-3.528191	-4.1814161	NA	+	NA	0.2849532	0.2855243	15	-687.8716	1407.945	10.6579563	8.180510e-05
20.48850	+	1.4214905	1.988507	NA	-1.3935947	NA	NA	-0.8973843	NA	-2.964671	NA	+	NA	-2.248256	0.2849451	0.2855162	15	-687.8729	1407.948	10.6606041	8.169687e-05
21.09487	+	NA	1.898328	+	NA	1.0589700	NA	NA	NA	-4.566237	NA	NA	+	NA	0.2709095	0.2714524	13	-690.1472	1407.949	10.6619479	8.164199e-05
19.87328	+	1.3660006	2.247946	+	-1.2126293	1.2617724	-1.6979901	-0.2702688	0.5755484	-5.145634	-3.4447725	+	NA	NA	0.3268899	0.3275450	21	-680.8002	1407.959	10.6718683	8.123804e-05
21.10885	+	0.7396994	2.035161	NA	NA	NA	NA	NA	NA	-4.245888	NA	NA	NA	-1.753026	0.2497988	0.2502994	10	-693.4868	1407.960	10.6731516	8.118593e-05
20.45186	+	1.9612502	2.039767	NA	NA	NA	NA	-0.9355277	1.2012371	-4.018740	-1.4697167	NA	NA	NA	0.2638484	0.2643771	12	-691.2749	1407.962	10.6745124	8.113071e-05
18.26301	NA	NA	1.720519	+	NA	0.9827640	NA	NA	NA	-3.628112	-3.6259638	NA	NA	NA	0.2497820	0.2502826	10	-693.4894	1407.965	10.6783830	8.097385e-05
21.16076	+	0.2560139	2.048602	NA	-1.6306521	NA	-1.3045191	-0.4933074	NA	-4.218745	NA	+	+	-2.031201	0.2989020	0.2995010	17	-685.5666	1407.967	10.6795906	8.092497e-05
19.29774	+	1.5579596	2.119955	+	-0.8507561	1.1867165	NA	-0.6099263	0.7103361	-4.315393	-3.4825173	NA	NA	NA	0.2988900	0.2994889	17	-685.5686	1407.971	10.6836084	8.076256e-05
18.46000	NA	NA	1.505263	+	-0.3491503	NA	NA	-1.4073192	NA	-3.377315	-4.1469813	NA	+	NA	0.2638170	0.2643456	12	-691.2799	1407.971	10.6845005	8.072655e-05
20.44251	+	2.0532086	2.036068	NA	NA	NA	NA	-0.8982363	1.2230344	-3.781356	-1.5445692	NA	NA	-1.825519	0.2708372	0.2713799	13	-690.1588	1407.972	10.6851683	8.069960e-05
21.08332	+	NA	2.042047	+	-1.3313293	1.0838549	NA	0.0117999	NA	-4.507093	NA	NA	NA	-1.869892	0.2848486	0.2854194	15	-687.8887	1407.979	10.6921926	8.041667e-05
21.12063	+	0.9512017	2.172912	NA	NA	0.7886814	-1.3240283	NA	NA	-5.480475	-1.0368958	NA	NA	NA	0.2637862	0.2643148	12	-691.2848	1407.981	10.6942933	8.033224e-05
20.73774	+	NA	2.011401	NA	NA	NA	NA	NA	NA	-4.351257	-1.6370154	NA	+	NA	0.2497173	0.2502177	10	-693.4995	1407.986	10.6985589	8.016109e-05
19.82208	+	1.4015072	2.215307	+	-1.2929320	1.2315792	-1.5846509	-0.2326630	0.5331968	-4.552724	-3.4972578	+	NA	-1.899005	0.3337874	0.3344563	22	-679.5951	1407.986	10.6993640	8.012883e-05
21.37356	+	NA	2.169957	NA	NA	NA	-1.2191101	0.4269753	1.0741578	-5.100300	NA	NA	NA	-1.370459	0.2637595	0.2642880	12	-691.2890	1407.990	10.7027781	7.999216e-05
18.37834	NA	1.8013032	1.575326	+	NA	NA	-1.0777482	-1.3986114	NA	-3.724982	-3.9819462	NA	NA	NA	0.2637490	0.2642775	12	-691.2907	1407.993	10.7061098	7.985902e-05
19.73796	+	NA	NA	+	-1.0151450	1.0049438	-1.6941175	-0.8377741	NA	-4.800308	-3.8203360	NA	+	NA	0.2917995	0.2923843	16	-686.7459	1407.999	10.7117793	7.963296e-05
21.66543	+	-0.4547512	1.882388	+	NA	1.0068907	-1.5031271	NA	1.3501981	-4.186017	NA	+	+	-1.832493	0.3197915	0.3204323	20	-682.0276	1407.999	10.7118149	7.963154e-05
21.08126	+	NA	2.007207	NA	NA	NA	NA	NA	1.5115251	-3.527894	NA	+	+	NA	0.2707452	0.2712878	13	-690.1736	1408.002	10.7146694	7.951797e-05
20.17853	+	NA	2.006933	NA	-1.4010040	NA	NA	-0.9556307	NA	-3.522265	-2.2310597	+	+	NA	0.2847793	0.2853500	15	-687.9000	1408.002	10.7148661	7.951015e-05
20.87821	+	NA	2.099432	NA	-1.2746478	1.0969431	NA	-0.3679866	1.0071102	-3.853781	NA	+	+	NA	0.2917821	0.2923668	16	-686.7488	1408.005	10.7175473	7.940363e-05
21.14827	+	1.5612936	2.198587	NA	-1.3703108	NA	-1.4662075	-0.3893180	0.8221726	-4.962952	NA	+	NA	NA	0.2917755	0.2923602	16	-686.7499	1408.007	10.7197301	7.931702e-05
18.65758	NA	NA	1.483639	+	-0.5525927	NA	-1.1014130	-1.1405090	NA	-3.549935	-4.2370472	NA	+	-1.481547	0.2777100	0.2782665	14	-689.0508	1408.019	10.7323664	7.881746e-05
18.36157	NA	NA	1.595642	+	NA	NA	NA	NA	NA	-3.348101	-4.0625142	NA	+	NA	0.2496029	0.2501031	10	-693.5173	1408.021	10.7342329	7.874394e-05
21.13228	+	0.4370412	2.008626	NA	NA	0.8531522	NA	-0.5230361	1.5032656	-4.079045	NA	NA	+	-1.745733	0.2776921	0.2782486	14	-689.0537	1408.025	10.7381538	7.858972e-05
19.44764	+	1.6409399	1.911770	+	NA	NA	-1.3019819	-1.2090204	NA	-3.775860	-3.7857294	+	NA	-1.847495	0.3126873	0.3133139	19	-683.2432	1408.038	10.7508278	7.809327e-05
19.71287	+	1.1417427	2.081359	+	NA	NA	-1.6110462	NA	0.9855458	-4.585653	-3.6607325	+	NA	NA	0.3056789	0.3062915	18	-684.4302	1408.042	10.7547661	7.793964e-05
21.24154	+	1.6879084	2.075377	NA	NA	0.7224040	-1.1395386	-0.9386758	NA	-5.140269	NA	NA	NA	-1.448888	0.2706112	0.2711535	13	-690.1951	1408.045	10.7576733	7.782643e-05
20.64205	+	-0.1552607	2.124499	NA	-1.5040793	NA	-1.3199714	-0.2163169	1.0699992	-4.235675	-2.3218164	+	+	-2.137084	0.3126562	0.3132827	19	-683.2485	1408.048	10.7614136	7.768102e-05
18.24070	NA	1.3850861	1.732882	+	NA	0.9982441	-1.1705837	NA	1.1205003	-3.622819	-3.8875562	NA	NA	NA	0.2705962	0.2711385	13	-690.1975	1408.049	10.7624767	7.763974e-05
20.67043	+	0.6354617	2.068805	NA	-1.4785152	NA	NA	NA	NA	-3.444719	NA	+	NA	NA	0.2705886	0.2711308	13	-690.1987	1408.052	10.7649148	7.754515e-05
21.29055	+	-0.3439742	1.961854	+	-0.9872008	1.1360272	NA	NA	1.1537999	-4.307173	NA	NA	+	NA	0.2916298	0.2922142	16	-686.7740	1408.055	10.7678650	7.743085e-05
20.98950	+	NA	2.042553	+	-1.2298125	1.1155212	NA	-0.0818707	NA	-4.747345	NA	NA	NA	NA	0.2775828	0.2781391	14	-689.0714	1408.061	10.7735695	7.721031e-05
20.44698	+	NA	2.183718	NA	-1.3276056	NA	NA	0.2357524	0.6623001	-4.385154	-1.5327198	NA	NA	NA	0.2634940	0.2640220	12	-691.3312	1408.074	10.7871436	7.668805e-05
18.43135	NA	NA	1.646298	+	-0.3459086	NA	NA	NA	1.3135429	-3.096266	-4.1359514	NA	+	NA	0.2634860	0.2640140	12	-691.3325	1408.077	10.7896766	7.659099e-05
20.90352	+	NA	1.876706	+	-1.2924441	NA	NA	NA	NA	-2.582443	NA	+	NA	-2.335130	0.2915573	0.2921415	16	-686.7859	1408.079	10.7918188	7.650899e-05
20.80623	+	NA	1.957726	NA	-1.3079511	NA	NA	-0.8406950	NA	-3.497228	NA	+	+	NA	0.2775254	0.2780816	14	-689.0807	1408.079	10.7921499	7.649633e-05
20.59796	+	NA	2.120267	NA	NA	NA	NA	NA	0.9238580	-4.266396	-1.3206690	NA	NA	-1.637418	0.2564271	0.2569409	11	-692.4485	1408.086	10.7991338	7.622968e-05
18.42500	NA	NA	1.681196	+	NA	NA	NA	NA	NA	-3.530678	-3.6907699	NA	NA	NA	0.2423428	0.2428284	9	-694.6439	1408.091	10.8043377	7.603159e-05
19.79450	+	NA	NA	+	-0.8796905	NA	-1.6647992	-1.0507855	NA	-4.509106	-3.9138421	NA	+	NA	0.2844990	0.2850691	15	-687.9459	1408.094	10.8065739	7.594662e-05
18.25391	NA	NA	1.622653	+	NA	1.0303504	NA	NA	NA	-3.322287	-4.0812628	NA	+	-1.583943	0.2634252	0.2639531	12	-691.3421	1408.096	10.8089781	7.585538e-05
20.66688	+	NA	2.084238	NA	NA	NA	NA	NA	NA	-4.386307	-1.3446377	NA	NA	-1.692351	0.2493506	0.2498503	10	-693.5567	1408.100	10.8128968	7.570690e-05
18.30665	NA	NA	1.558851	+	-0.4732313	0.9454854	NA	-1.2123877	NA	-3.454794	-4.0833612	NA	+	NA	0.2704189	0.2709607	13	-690.2259	1408.106	10.8193689	7.546230e-05
21.15759	+	NA	1.916154	+	NA	NA	NA	NA	0.8114225	-4.110084	NA	NA	NA	-1.748070	0.2704132	0.2709551	13	-690.2268	1408.108	10.8211842	7.539384e-05
21.08460	+	0.7203067	2.107914	NA	NA	0.8691642	NA	NA	NA	-4.712619	NA	NA	NA	NA	0.2493236	0.2498233	10	-693.5609	1408.108	10.8213066	7.538923e-05
21.19613	+	NA	1.959666	NA	NA	0.7471645	NA	-0.9078456	NA	-4.460529	NA	NA	+	-1.674158	0.2633803	0.2639081	12	-691.3492	1408.110	10.8232603	7.531562e-05
21.16647	+	NA	1.983360	+	-0.9829436	NA	NA	NA	0.5736404	-4.325306	NA	NA	NA	NA	0.2704022	0.2709441	13	-690.2286	1408.112	10.8246952	7.526161e-05
19.57347	+	NA	2.198811	+	-1.0718007	1.2360794	NA	0.2321177	0.4984958	-4.643159	-3.1824101	NA	NA	NA	0.2914282	0.2920122	16	-686.8073	1408.121	10.8344320	7.489609e-05
20.38450	NA	NA	1.462361	+	NA	NA	-1.2545351	NA	1.4534490	-3.406193	NA	NA	+	NA	0.2563105	0.2568241	11	-692.4668	1408.123	10.8358173	7.484423e-05
20.63324	+	NA	2.189665	NA	-1.6024249	1.0883713	NA	0.0198359	NA	-3.987311	NA	+	NA	NA	0.2773872	0.2779431	14	-689.1030	1408.124	10.8369058	7.480351e-05
20.84727	+	-0.2618129	1.982507	NA	-1.2695872	NA	NA	NA	1.0316405	-2.880309	NA	+	+	-2.280190	0.2914207	0.2920047	16	-686.8085	1408.124	10.8369172	7.480309e-05
19.10642	+	-0.3423807	1.666302	+	NA	NA	NA	-1.4193900	NA	-2.293619	-4.1429054	+	+	-2.249011	0.3124312	0.3130572	19	-683.2868	1408.125	10.8380031	7.476248e-05
21.61980	+	-0.4359887	1.868341	+	-0.9693175	NA	NA	NA	1.1777807	-3.701339	NA	NA	+	-2.125001	0.2914050	0.2919889	16	-686.8111	1408.129	10.8421171	7.460885e-05
19.58293	+	NA	2.059127	+	NA	1.0804749	-1.3377936	-0.1136575	NA	-4.332849	-3.4178658	+	NA	-1.677877	0.3124184	0.3130444	19	-683.2890	1408.129	10.8423541	7.460001e-05
20.97439	+	NA	1.978282	+	NA	0.9592611	NA	NA	0.7933202	-4.418608	NA	NA	NA	-1.649577	0.2773665	0.2779223	14	-689.1064	1408.131	10.8436312	7.455239e-05
19.75023	+	NA	2.033157	+	NA	NA	-1.3685493	NA	0.5190416	-4.106914	-3.4715799	+	NA	-1.734423	0.3054146	0.3060266	18	-684.4747	1408.131	10.8438513	7.454419e-05
21.38631	+	NA	1.815835	+	NA	NA	NA	NA	NA	-4.005081	NA	NA	+	-1.940489	0.2703378	0.2708795	13	-690.2389	1408.132	10.8453728	7.448750e-05
19.49411	+	-1.2814210	1.855436	+	-0.9940794	NA	NA	NA	0.9552016	-2.364436	-4.0183110	+	+	-2.457832	0.3193980	0.3200380	20	-682.0952	1408.134	10.8471545	7.442117e-05
21.19339	+	1.1320733	1.967011	+	-1.0305881	NA	NA	NA	0.9408918	-3.758638	NA	NA	NA	-2.062934	0.2843612	0.2849310	15	-687.9684	1408.139	10.8516323	7.425474e-05
21.10956	+	1.1892937	1.909965	+	NA	NA	NA	NA	1.2373185	-3.745925	NA	NA	NA	-1.907871	0.2773244	0.2778801	14	-689.1132	1408.144	10.8572565	7.404622e-05
21.38078	+	NA	2.107939	NA	NA	NA	-1.1449342	-0.0859406	NA	-5.263003	NA	NA	NA	-1.363027	0.2562337	0.2567472	11	-692.4789	1408.147	10.8599738	7.394568e-05
20.86436	+	-0.2297924	2.276570	NA	-1.6056084	1.0726189	-1.4873179	0.0046195	1.1551004	-5.292349	-2.0580069	+	+	NA	0.3123600	0.3129860	19	-683.2989	1408.149	10.8622154	7.386285e-05
19.28532	+	NA	1.935821	+	-1.1655605	NA	NA	NA	NA	-2.903576	-3.7674812	+	+	NA	0.2983460	0.2989439	17	-685.6594	1408.152	10.8650868	7.375688e-05
20.21615	+	NA	2.228461	NA	-1.6159737	0.9841708	NA	NA	0.3405679	-3.539423	-1.4393918	+	NA	-2.174811	0.2913252	0.2919089	16	-686.8243	1408.155	10.8684682	7.363229e-05
20.27848	+	0.7907934	2.220054	NA	-1.7032909	1.0887641	NA	NA	NA	-3.843301	-1.4964603	+	NA	NA	0.2843060	0.2848757	15	-687.9774	1408.157	10.8696826	7.358759e-05
19.53696	+	NA	NA	+	NA	1.0377121	-1.7063494	NA	NA	-4.849202	-3.8459671	NA	+	NA	0.2772767	0.2778323	14	-689.1209	1408.160	10.8727047	7.347648e-05
21.47259	+	1.2986056	1.948049	+	-1.2233904	NA	-1.6584783	-0.8154439	NA	-4.620180	NA	+	NA	NA	0.3053239	0.3059357	18	-684.4900	1408.161	10.8744030	7.341412e-05
20.32304	+	NA	2.144138	NA	-1.3388000	1.0238448	NA	-0.4745721	1.0620629	-3.867311	-2.1541563	+	+	NA	0.2983160	0.2989138	17	-685.6644	1408.162	10.8750960	7.338868e-05
19.39861	+	NA	2.109790	+	NA	1.1157626	NA	0.0176504	0.6856330	-4.614405	-3.2930845	NA	NA	NA	0.2842709	0.2848406	15	-687.9832	1408.168	10.8811469	7.316698e-05
18.42540	NA	-0.9092778	1.535529	+	NA	0.9659171	-1.1794957	NA	NA	-3.749716	-4.1397085	NA	+	NA	0.2702223	0.2707638	13	-690.2574	1408.169	10.8823872	7.312162e-05
21.52143	+	NA	2.059833	NA	NA	NA	-1.2356726	-0.4937626	1.4146032	-4.819861	NA	+	+	NA	0.2842644	0.2848341	15	-687.9842	1408.170	10.8832585	7.308978e-05
19.79645	+	-1.2078867	NA	+	NA	NA	-1.6809945	NA	1.3522007	-4.312865	-4.0828667	NA	+	NA	0.2842555	0.2848251	15	-687.9857	1408.173	10.8861854	7.298289e-05
20.67365	+	1.6091310	2.316875	NA	-1.6982464	1.0356853	-1.3624607	-0.1241267	0.8207147	-4.699050	-1.4909913	+	NA	-2.012430	0.3122891	0.3129149	19	-683.3110	1408.173	10.8863478	7.297696e-05
21.40948	+	NA	1.817906	+	-0.7342698	NA	NA	-0.7287504	1.0274375	-3.970579	NA	NA	+	NA	0.2842448	0.2848144	15	-687.9874	1408.177	10.8896906	7.285509e-05
20.83319	+	-0.3862485	2.100113	NA	-1.6356510	1.1442807	NA	NA	NA	-3.782937	NA	+	+	NA	0.2842440	0.2848136	15	-687.9875	1408.177	10.8899265	7.284650e-05
18.60736	NA	-1.0208240	1.495601	+	NA	NA	-1.2345506	NA	NA	-3.683500	-4.1836905	NA	+	NA	0.2631228	0.2636501	12	-691.3901	1408.192	10.9050348	7.229828e-05
20.94477	+	1.3975405	1.950535	+	-1.1733545	1.0235011	NA	-0.8288252	NA	-4.228328	NA	NA	NA	-1.946664	0.2911930	0.2917765	16	-686.8461	1408.199	10.9120952	7.204350e-05
18.56338	NA	-0.9382836	1.577118	+	NA	NA	NA	NA	1.3840818	-2.977600	-4.2663562	NA	+	-1.670831	0.2701290	0.2706703	13	-690.2724	1408.199	10.9123128	7.203566e-05
20.91443	+	-0.2280996	2.123038	NA	-1.3298903	1.1427944	NA	NA	1.0868432	-3.833386	NA	+	+	NA	0.2911855	0.2917691	16	-686.8473	1408.202	10.9145617	7.195471e-05
19.63675	+	1.2059732	2.043276	+	NA	NA	-1.4864808	NA	0.9582974	-4.000635	-3.7217381	+	NA	-1.836200	0.3121743	0.3127999	19	-683.3305	1408.212	10.9253909	7.156616e-05
21.88704	+	-0.5738048	1.812491	+	NA	NA	-1.5149916	NA	1.3458840	-3.871414	NA	+	+	-1.912463	0.3121498	0.3127754	19	-683.3347	1408.221	10.9337230	7.126863e-05
21.03036	+	NA	2.046602	NA	NA	NA	NA	-0.3781229	NA	-4.677001	NA	NA	NA	NA	0.2419217	0.2424065	9	-694.7089	1408.221	10.9343671	7.124568e-05
21.23068	+	-0.3662815	2.047250	NA	NA	NA	-1.3387418	NA	NA	-5.257117	-1.5279808	NA	+	NA	0.2630196	0.2635467	12	-691.4065	1408.225	10.9378023	7.112341e-05
18.42795	NA	1.2741212	1.691507	+	NA	NA	-1.2272685	NA	1.0975300	-3.559191	-3.9299772	NA	NA	NA	0.2630164	0.2635435	12	-691.4070	1408.226	10.9388192	7.108726e-05
20.76472	+	-0.1119245	2.229883	NA	-1.8443358	1.0347782	-1.4288806	-0.3433412	NA	-5.205980	-1.9564343	+	+	NA	0.3051316	0.3057431	18	-684.5224	1408.226	10.9391429	7.107576e-05
18.64586	NA	NA	1.520011	+	-0.3404984	NA	-1.1218351	-0.8463738	1.0713081	-3.340991	-4.3208014	NA	+	-1.487742	0.2840929	0.2846622	15	-688.0122	1408.226	10.9393408	7.106872e-05
21.24963	+	1.2297688	2.033052	+	NA	1.0720725	-1.6189279	NA	1.1316806	-4.858340	NA	+	NA	NA	0.3051171	0.3057285	18	-684.5248	1408.231	10.9440520	7.090151e-05
18.41510	NA	0.0760947	1.479730	+	NA	NA	NA	-1.5372015	NA	-3.376622	-4.1883165	NA	+	NA	0.2629927	0.2635197	12	-691.4108	1408.233	10.9463490	7.082013e-05
21.65503	+	-0.1841837	1.976423	+	-1.4255945	1.1253790	-1.7136058	-0.4620412	NA	-4.959652	NA	+	+	NA	0.3191027	0.3197421	20	-682.1460	1408.236	10.9486668	7.073810e-05
20.13450	+	1.2099875	2.126199	NA	-1.4160072	NA	NA	NA	0.8321510	-2.919991	-1.7518311	+	NA	-2.365449	0.2910743	0.2916576	16	-686.8657	1408.238	10.9512864	7.064551e-05
19.09690	+	NA	1.897548	+	NA	NA	NA	NA	NA	-2.549417	-3.5773936	+	NA	-2.124013	0.2910464	0.2916297	16	-686.8703	1408.247	10.9604871	7.032126e-05
19.94853	+	-1.2228682	NA	+	-1.2372821	1.0975879	-1.8141407	NA	NA	-4.976606	-3.7578631	NA	+	NA	0.2910168	0.2916000	16	-686.8752	1408.257	10.9702603	6.997847e-05
20.72267	+	NA	2.003941	+	-1.3065989	1.1775520	NA	NA	NA	-3.537669	NA	+	NA	NA	0.2910108	0.2915939	16	-686.8762	1408.259	10.9722568	6.990864e-05
19.34520	+	NA	2.123037	+	-1.2124818	1.2054098	NA	NA	0.1953812	-3.135970	-3.2847680	+	NA	-2.139835	0.3120275	0.3126528	19	-683.3555	1408.262	10.9753340	6.980117e-05
18.28622	NA	NA	1.598062	+	-0.2604761	0.9816253	NA	-0.9119650	1.0831096	-3.241724	-4.1645789	NA	+	NA	0.2769366	0.2774916	14	-689.1760	1408.270	10.9827844	6.954163e-05
20.66318	+	NA	2.116047	NA	-1.2999672	NA	NA	NA	0.4909634	-3.686631	NA	+	NA	NA	0.2699043	0.2704452	13	-690.3084	1408.271	10.9843367	6.948767e-05
18.67017	NA	-0.7841689	1.560064	+	-0.4663161	NA	-1.2857438	NA	1.2423795	-3.454997	-4.2357128	NA	+	NA	0.2769305	0.2774854	14	-689.1770	1408.272	10.9847614	6.947292e-05
21.49718	+	-0.5188460	1.830193	+	NA	NA	NA	NA	1.4435440	-3.951755	NA	NA	+	NA	0.2769259	0.2774808	14	-689.1777	1408.273	10.9862490	6.942127e-05
20.91135	+	1.6106863	2.022177	NA	NA	0.7570192	NA	-1.1832470	NA	-4.593583	NA	NA	NA	NA	0.2558208	0.2563334	11	-692.5438	1408.277	10.9898636	6.929591e-05
18.49743	NA	NA	1.731005	+	-0.7962047	0.9664951	-1.1339466	NA	NA	-3.955349	-3.5641436	NA	NA	NA	0.2628450	0.2633717	12	-691.4342	1408.280	10.9932478	6.917876e-05
21.22890	+	NA	2.017711	+	NA	1.0126202	-1.4926913	NA	0.6811283	-4.925985	NA	+	NA	NA	0.2979589	0.2985560	17	-685.7239	1408.281	10.9941640	6.914707e-05
19.73410	+	NA	2.008030	+	NA	NA	-1.4385929	-0.3379398	NA	-4.551179	-3.4452678	+	NA	NA	0.2979565	0.2985535	17	-685.7243	1408.282	10.9949653	6.911937e-05
19.14421	+	-0.5235015	1.817997	+	NA	1.0674629	NA	-0.8469884	1.0431284	-2.682483	-4.1122914	+	+	-2.168988	0.3259514	0.3266046	21	-680.9632	1408.285	10.9979088	6.901772e-05
19.19030	+	0.6505883	2.125501	+	-1.2421812	1.3149000	NA	NA	NA	-3.479001	-3.4070476	+	NA	NA	0.3049559	0.3055670	18	-684.5520	1408.285	10.9983058	6.900403e-05
19.66741	+	NA	2.203539	+	-1.1692339	1.2064635	NA	0.3216190	0.4865722	-4.420218	-3.2141213	NA	NA	-1.790053	0.2979337	0.2985307	17	-685.7281	1408.290	11.0025514	6.885770e-05
21.07409	+	NA	2.217164	NA	-1.6341590	NA	-1.3551545	0.4934172	0.5423803	-4.488757	NA	+	NA	-1.904319	0.2909155	0.2914984	16	-686.8919	1408.291	11.0037059	6.881796e-05
18.44602	NA	NA	1.540934	+	-0.1403821	NA	NA	-1.1261067	1.0396362	-3.169954	-4.2272734	NA	+	NA	0.2698309	0.2703716	13	-690.3202	1408.295	11.0078677	6.867491e-05
18.37688	NA	0.0580166	1.487164	+	NA	0.8485748	-1.0595479	-1.2219011	NA	-3.715429	-4.2054349	NA	+	NA	0.2768528	0.2774076	14	-689.1895	1408.297	11.0098966	6.860528e-05
21.18139	+	0.5657950	1.959518	+	-1.1917081	NA	NA	NA	NA	-4.257588	NA	NA	NA	NA	0.2698209	0.2703616	13	-690.3218	1408.298	11.0110765	6.856481e-05
18.26584	NA	NA	1.676106	+	-0.7875754	1.1213374	NA	NA	NA	-3.447901	-3.9457828	NA	+	NA	0.2627819	0.2633085	12	-691.4442	1408.300	11.0132709	6.848963e-05
21.96017	+	-0.5847361	1.863169	+	NA	NA	-1.6436654	NA	1.3608315	-4.487213	NA	+	+	NA	0.3048903	0.3055013	18	-684.5630	1408.307	11.0204002	6.824592e-05
20.96842	+	1.7088902	1.762080	+	NA	NA	NA	-1.4666241	NA	-3.940579	NA	NA	NA	-1.839676	0.2768172	0.2773719	14	-689.1953	1408.308	11.0214221	6.821106e-05
18.65548	NA	NA	1.686312	+	-0.7284212	NA	-1.1948197	NA	NA	-3.875313	-3.6375594	NA	NA	NA	0.2557163	0.2562287	11	-692.5603	1408.310	11.0227179	6.816688e-05
20.14196	+	NA	2.141033	NA	-1.4817871	NA	NA	NA	0.3771383	-3.172288	-1.6125090	+	NA	-2.232200	0.2837940	0.2843627	15	-688.0611	1408.324	11.0370045	6.768167e-05
18.43819	NA	-0.0712834	1.529694	+	NA	NA	NA	-1.1402520	1.0750343	-3.163911	-4.2469704	NA	+	NA	0.2697100	0.2702505	13	-690.3395	1408.334	11.0466182	6.735712e-05
20.90303	+	1.6256162	1.773769	+	NA	NA	NA	-1.4889026	NA	-4.178692	NA	NA	NA	NA	0.2697032	0.2702437	13	-690.3406	1408.336	11.0487896	6.728403e-05
21.63164	+	-0.0630974	2.089854	NA	NA	0.8081699	-1.2574552	NA	NA	-5.322195	NA	NA	+	-1.474599	0.2696990	0.2702395	13	-690.3413	1408.337	11.0501284	6.723901e-05
21.20001	+	NA	2.256324	NA	-1.5532612	NA	-1.4701843	0.4389093	0.5901101	-5.082592	NA	+	NA	NA	0.2837395	0.2843081	15	-688.0700	1408.342	11.0548156	6.708161e-05
21.26434	+	-0.4964775	1.967441	+	-1.3018928	1.1594558	NA	NA	NA	-4.590009	NA	NA	+	NA	0.2837305	0.2842991	15	-688.0715	1408.345	11.0577457	6.698340e-05
18.50704	NA	NA	1.535201	+	-0.6670350	0.9028797	-1.0821122	-0.9594233	NA	-3.621900	-4.1742885	NA	+	-1.441686	0.2837240	0.2842925	15	-688.0725	1408.347	11.0598875	6.691171e-05
21.04633	+	1.0782563	1.923370	+	NA	NA	NA	NA	1.2228862	-3.998336	NA	NA	NA	NA	0.2696681	0.2702085	13	-690.3462	1408.347	11.0600375	6.690669e-05
19.35140	+	NA	1.958231	+	-0.8818175	NA	NA	NA	1.0667844	-2.963505	-3.8876993	+	+	NA	0.3047722	0.3053830	18	-684.5829	1408.347	11.0601515	6.690288e-05
20.83598	+	1.7932360	2.036220	NA	NA	NA	-1.1062032	-1.1087753	NA	-4.822212	-1.3876047	NA	NA	-1.566682	0.2696547	0.2701951	13	-690.3484	1408.351	11.0643231	6.676348e-05
20.91646	+	NA	1.792664	+	-1.2274929	1.0402484	NA	-0.8617345	NA	-2.705209	NA	+	+	-2.340681	0.3117572	0.3123819	19	-683.4014	1408.354	11.0672709	6.666515e-05
19.32389	+	NA	2.111364	+	-1.2774181	1.2176273	NA	0.0158481	NA	-3.090834	-3.2975192	+	NA	-2.173162	0.3117561	0.3123809	19	-683.4016	1408.355	11.0676263	6.665330e-05
20.33384	+	-0.5550391	2.165853	NA	-1.4162000	1.0815908	NA	NA	1.1532316	-3.857471	-2.2360301	+	+	NA	0.2977352	0.2983318	17	-685.7612	1408.356	11.0687140	6.661706e-05
21.29018	+	0.2576245	2.092110	NA	-1.5577639	NA	-1.4251706	-0.5482937	NA	-4.852752	NA	+	+	NA	0.2907140	0.2912966	16	-686.9251	1408.357	11.0701670	6.656868e-05
20.64969	+	NA	2.181911	NA	NA	0.7777840	NA	NA	0.9513851	-4.697192	-1.1156403	NA	NA	NA	0.2555541	0.2560662	11	-692.5858	1408.361	11.0737007	6.645117e-05
18.26865	NA	1.7796804	1.605380	+	NA	NA	NA	-1.5732857	NA	-3.450165	-3.9245291	NA	NA	NA	0.2555257	0.2560378	11	-692.5902	1408.370	11.0826063	6.615593e-05
19.88243	+	-1.0919462	NA	+	-0.9421542	1.0844154	-1.7738784	NA	1.0750348	-4.692127	-3.8903332	NA	+	NA	0.2976909	0.2982875	17	-685.7686	1408.370	11.0834487	6.612807e-05
21.76792	+	-0.1230983	1.824582	+	-1.3365452	NA	-1.5502051	-0.6835139	NA	-3.915947	NA	+	+	-2.110285	0.3187023	0.3193409	20	-682.2148	1408.373	11.0862246	6.603635e-05
18.50986	NA	NA	1.640702	+	-0.3953900	NA	NA	NA	1.3069429	-2.974740	-4.1930552	NA	+	-1.715081	0.2695863	0.2701266	13	-690.3593	1408.373	11.0862269	6.603628e-05
20.19413	+	NA	2.215998	NA	-1.7673733	1.0240607	NA	0.1570012	NA	-3.433455	-1.4909013	+	NA	-2.260741	0.2906599	0.2912424	16	-686.9341	1408.375	11.0880269	6.597687e-05
21.08217	+	NA	1.799742	+	-1.3512530	NA	NA	NA	NA	-2.297488	NA	+	+	-2.500089	0.2976621	0.2982585	17	-685.7734	1408.380	11.0930736	6.581060e-05
21.09472	+	1.4931510	1.857452	+	-1.0216465	NA	NA	-1.0717348	NA	-3.911228	NA	NA	NA	-2.010571	0.2836038	0.2841721	15	-688.0922	1408.386	11.0991520	6.561089e-05
20.99742	+	NA	2.018793	NA	NA	0.6631163	-1.0963488	-0.8123951	NA	-5.061984	-1.7141190	NA	+	-1.570108	0.2765761	0.2771303	14	-689.2343	1408.386	11.0994224	6.560202e-05
19.37644	+	NA	2.036222	+	-1.0963225	NA	NA	NA	NA	-3.210655	-3.3804517	+	NA	NA	0.2906174	0.2911997	16	-686.9411	1408.389	11.1020570	6.551566e-05
21.08083	+	0.8149607	2.096760	NA	NA	0.8406038	NA	NA	NA	-4.490120	NA	NA	NA	-1.700928	0.2554546	0.2559665	11	-692.6014	1408.392	11.1049721	6.542024e-05
18.48878	NA	NA	1.575056	+	-0.4514608	0.9394857	-1.1025336	-0.6466858	1.1123216	-3.407875	-4.2587047	NA	+	-1.446502	0.2905951	0.2911774	16	-686.9448	1408.396	11.1094200	6.527491e-05
20.56871	+	0.1919636	2.015353	NA	NA	0.7720677	NA	-0.5637065	1.5806298	-3.931190	-2.0464290	NA	+	-1.864552	0.2835715	0.2841398	15	-688.0974	1408.397	11.1096826	6.526634e-05
21.51307	+	NA	2.141912	NA	NA	0.8964094	-1.2342830	-0.3397033	1.5007388	-5.108442	NA	+	+	NA	0.2905679	0.2911502	16	-686.9492	1408.405	11.1183752	6.498329e-05
18.27284	NA	-0.0950340	1.576783	+	NA	0.9543243	NA	-0.9533923	1.1455296	-3.228447	-4.2019176	NA	+	NA	0.2765138	0.2770679	14	-689.2444	1408.407	11.1195649	6.494464e-05
21.40491	+	NA	2.016344	NA	NA	NA	-1.1151840	-0.4724523	1.3984842	-4.258105	NA	+	+	-1.773424	0.2905484	0.2911306	16	-686.9524	1408.412	11.1248142	6.477441e-05
19.35146	+	-0.6056427	1.769741	+	-0.9888622	NA	NA	-1.0310515	NA	-2.347137	-4.0102130	+	+	-2.415497	0.3185731	0.3192115	20	-682.2370	1408.418	11.1305917	6.458756e-05
21.29900	+	NA	1.835596	+	NA	NA	NA	NA	NA	-4.254507	NA	NA	+	NA	0.2624092	0.2629351	12	-691.5034	1408.419	11.1315383	6.455700e-05
20.14715	+	1.4297683	2.146613	NA	-1.6414579	0.9697046	NA	-0.6928100	NA	-3.282109	-1.5990281	+	NA	-2.321078	0.2975449	0.2981411	17	-685.7929	1408.419	11.1321079	6.453862e-05
20.50809	+	NA	2.042253	NA	NA	NA	NA	NA	1.6181968	-3.530992	-1.9588062	+	+	NA	0.2764529	0.2770069	14	-689.2542	1408.426	11.1392759	6.430773e-05
20.06836	+	1.5107887	2.052288	NA	-1.4708629	NA	NA	-0.9169204	NA	-2.965416	-1.7670931	+	NA	-2.348213	0.2904802	0.2910623	16	-686.9637	1408.434	11.1472899	6.405056e-05
21.57566	+	NA	NA	+	NA	NA	-1.7328129	NA	1.4315800	-4.404692	NA	NA	+	NA	0.2693801	0.2699199	13	-690.3924	1408.439	11.1523059	6.389012e-05
18.43176	NA	NA	1.587793	+	NA	NA	NA	NA	NA	-3.229304	-4.1226708	NA	+	-1.655601	0.2553035	0.2558151	11	-692.6251	1408.439	11.1524664	6.388500e-05
21.03853	+	NA	2.183599	NA	NA	0.7022676	-1.1068825	NA	NA	-5.397975	-1.0441349	NA	NA	-1.379308	0.2623341	0.2628598	12	-691.5153	1408.442	11.1553555	6.379278e-05
20.24515	+	NA	2.041270	NA	-1.1696742	NA	NA	-0.6968122	1.0196352	-3.536689	-2.3070519	+	+	NA	0.2904457	0.2910278	16	-686.9694	1408.446	11.1586713	6.368710e-05
21.42964	+	NA	2.137320	+	-1.5604420	1.1733228	-1.6458683	0.4641737	0.4307347	-4.695546	NA	+	NA	-1.898158	0.3184671	0.3191052	20	-682.2552	1408.454	11.1669979	6.342251e-05
18.53416	NA	NA	1.504137	+	-0.4057792	NA	NA	-1.3619600	NA	-3.259650	-4.1971278	NA	+	-1.631757	0.2693282	0.2698679	13	-690.4007	1408.456	11.1689197	6.336159e-05
21.29310	+	0.1560808	2.088279	NA	-1.4111383	NA	-1.3598523	-0.1932388	1.0017343	-4.306229	NA	+	+	-1.974123	0.3044355	0.3050455	18	-684.6395	1408.460	11.1734598	6.321792e-05
18.61422	NA	-0.0989319	1.495783	+	NA	NA	-1.0815993	-0.9084289	1.1520915	-3.318329	-4.3640991	NA	+	-1.458067	0.2833667	0.2839345	15	-688.1309	1408.464	11.1765833	6.311927e-05
18.58783	NA	NA	1.688068	+	NA	NA	-1.1009909	NA	0.6492816	-3.768329	-3.6578217	NA	NA	NA	0.2552239	0.2557353	11	-692.6376	1408.464	11.1774759	6.309110e-05
21.29488	+	1.4136126	2.182441	NA	NA	NA	-1.3272512	NA	1.3637316	-4.907888	NA	+	NA	NA	0.2763279	0.2768816	14	-689.2744	1408.467	11.1796997	6.302099e-05
21.25184	+	NA	1.949462	+	-1.1814004	NA	NA	-0.1853851	NA	-4.189456	NA	NA	NA	-1.932629	0.2763183	0.2768720	14	-689.2760	1408.470	11.1827997	6.292338e-05
21.00253	+	NA	2.099351	NA	NA	NA	NA	0.0739999	0.9762075	-4.485944	NA	NA	NA	NA	0.2481616	0.2486589	10	-693.7418	1408.470	11.1832544	6.290908e-05
20.57981	+	0.1720073	2.024980	NA	NA	0.8039219	NA	-0.6027379	1.5495775	-4.185732	-1.9359379	NA	+	NA	0.2763148	0.2768685	14	-689.2766	1408.471	11.1839204	6.288814e-05
21.48071	+	NA	2.175161	+	-1.4721497	1.2023831	-1.7583264	0.4133687	0.4764910	-5.290266	NA	+	NA	NA	0.3114070	0.3120311	19	-683.4609	1408.473	11.1862858	6.281380e-05
20.85611	+	1.3282264	1.955929	+	-1.0754098	1.0591248	NA	-0.8840342	NA	-4.491856	NA	NA	NA	NA	0.2833223	0.2838901	15	-688.1381	1408.478	11.1910660	6.266385e-05
20.78114	+	NA	2.039992	NA	NA	NA	-1.0629829	-0.5952629	1.4750225	-4.182203	-2.1114887	+	+	-1.917892	0.2973644	0.2979602	17	-685.8229	1408.479	11.1922397	6.262709e-05
20.81369	+	1.5679625	2.355718	NA	-1.6179620	1.0555752	-1.4848908	-0.1606950	0.8670810	-5.337359	-1.3897327	+	NA	NA	0.3043739	0.3049839	18	-684.6499	1408.481	11.1941628	6.256690e-05
19.52726	+	1.7039872	2.111908	+	NA	1.1168717	-1.4903019	-0.7236286	0.8132506	-4.810684	-3.6357775	+	NA	NA	0.3183828	0.3190208	20	-682.2696	1408.483	11.1959264	6.251175e-05
20.74594	+	NA	2.055046	NA	NA	0.7899080	NA	NA	NA	-4.360020	-1.6492670	NA	+	-1.836121	0.2621973	0.2627227	12	-691.5370	1408.486	11.1987612	6.242321e-05
20.76823	+	NA	2.068733	NA	NA	0.8272825	NA	NA	NA	-4.604128	-1.5150821	NA	+	NA	0.2551380	0.2556492	11	-692.6511	1408.491	11.2044626	6.224551e-05
18.22612	NA	1.7807613	1.614963	+	NA	0.8541960	-1.0434762	-1.2600571	NA	-3.786180	-3.9374739	NA	NA	NA	0.2692150	0.2697545	13	-690.4188	1408.492	11.2051739	6.222338e-05
19.62996	+	NA	NA	+	NA	NA	-1.7258301	NA	NA	-4.570846	-3.9083256	NA	+	NA	0.2692000	0.2697395	13	-690.4212	1408.497	11.2099515	6.207491e-05
20.95347	+	NA	1.819547	+	NA	1.0418840	NA	NA	1.3461308	-2.667671	NA	+	+	-2.170654	0.3043245	0.3049344	18	-684.6582	1408.498	11.2107838	6.204909e-05
18.27199	NA	0.8306159	1.668457	+	NA	0.9754623	-1.1668247	NA	NA	-3.823548	-3.8621404	NA	NA	NA	0.2621579	0.2626833	12	-691.5432	1408.498	11.2112366	6.203504e-05
20.14566	NA	NA	1.491742	+	NA	0.8680165	-1.2021450	NA	1.4636325	-3.466845	NA	NA	+	NA	0.2621525	0.2626778	12	-691.5441	1408.500	11.2129744	6.198116e-05
18.60838	NA	NA	1.646510	+	NA	NA	-1.0710727	NA	NA	-3.750490	-3.7407941	NA	NA	-1.261117	0.2551051	0.2556163	11	-692.6563	1408.502	11.2147948	6.192477e-05
21.35662	+	NA	2.242306	NA	NA	0.8323676	-1.2167540	0.5785232	1.1495113	-5.329618	NA	NA	NA	-1.326957	0.2691793	0.2697187	13	-690.4245	1408.504	11.2166054	6.186874e-05
20.72114	+	NA	2.144422	NA	NA	0.7747745	NA	NA	NA	-4.825850	-1.1338675	NA	NA	NA	0.2480456	0.2485427	10	-693.7599	1408.506	11.2193522	6.178383e-05
20.58881	+	1.3033111	2.125409	NA	-1.4824591	1.0478651	NA	-0.7583855	NA	-3.865545	NA	+	NA	NA	0.2831853	0.2837528	15	-688.1605	1408.523	11.2358097	6.127751e-05
20.58638	+	1.6842138	2.210119	NA	-1.5187652	NA	-1.3228531	-0.3835784	0.7770925	-4.319042	-1.6666091	+	NA	-2.051232	0.3042492	0.3048589	18	-684.6709	1408.523	11.2361100	6.126831e-05
21.42959	+	NA	1.950497	+	NA	NA	-1.5182886	NA	0.7024488	-4.627995	NA	+	NA	NA	0.2902103	0.2907918	16	-687.0082	1408.523	11.2363121	6.126212e-05
21.18204	+	1.2864556	1.987326	+	NA	1.0346629	-1.5008076	NA	1.1105947	-4.281033	NA	+	NA	-1.761933	0.3112487	0.3118725	19	-683.4878	1408.527	11.2400659	6.114724e-05
21.59669	+	-0.5945825	1.872201	+	-1.2884839	NA	NA	NA	NA	-3.981636	NA	NA	+	-2.131421	0.2831543	0.2837217	15	-688.1655	1408.533	11.2459359	6.096804e-05
21.26594	+	1.5108751	2.258537	NA	NA	0.9220897	-1.3005052	NA	1.4050106	-5.197579	NA	+	NA	NA	0.2831066	0.2836739	15	-688.1733	1408.548	11.2614907	6.049571e-05
20.92926	+	NA	2.082613	NA	NA	NA	-1.1947007	-0.6122696	1.4868567	-4.791676	-1.9775397	+	+	NA	0.2901335	0.2907149	16	-687.0208	1408.549	11.2616165	6.049190e-05
18.45442	NA	0.7332452	1.629299	+	NA	NA	-1.2223171	NA	NA	-3.757320	-3.9041221	NA	NA	NA	0.2549168	0.2554276	11	-692.6859	1408.561	11.2739321	6.012055e-05
20.33126	+	NA	1.949430	NA	NA	NA	NA	-0.8493094	1.3624206	-3.097998	-2.2491968	+	+	-2.158493	0.2900960	0.2906773	16	-687.0270	1408.561	11.2739874	6.011889e-05
19.71041	+	NA	NA	+	-0.8171904	1.0277575	-1.7014644	-0.5786938	0.9861703	-4.579751	-3.9129510	NA	+	NA	0.2971080	0.2977034	17	-685.8656	1408.565	11.2776022	6.001032e-05
20.55272	+	NA	2.115331	NA	NA	0.9150237	NA	NA	1.6515154	-3.859682	-1.8400823	+	+	NA	0.2830570	0.2836242	15	-688.1814	1408.565	11.2776763	6.000810e-05
20.69253	+	-0.0091279	2.125487	NA	-1.6510542	NA	-1.3943125	-0.5926326	NA	-4.837470	-2.0847651	+	+	NA	0.2971064	0.2977017	17	-685.8659	1408.565	11.2781407	5.999417e-05
20.26549	+	-0.7099681	2.141838	NA	-1.7371985	1.0881192	NA	NA	NA	-3.810896	-2.1451305	+	+	NA	0.2900691	0.2906503	16	-687.0315	1408.570	11.2828565	5.985288e-05
21.59814	+	-0.1033324	2.098190	NA	NA	NA	-1.3230221	NA	1.5579930	-4.854928	NA	+	+	NA	0.2830231	0.2835903	15	-688.1869	1408.576	11.2887345	5.967723e-05
20.95556	+	NA	2.216935	NA	NA	0.7076634	-1.0730045	NA	0.8920019	-5.259416	-1.0345919	NA	NA	-1.334290	0.2689269	0.2694658	13	-690.4649	1408.584	11.2974091	5.941895e-05
18.25971	NA	0.0629761	1.520533	+	NA	0.8887678	NA	-1.3874199	NA	-3.449715	-4.1427766	NA	+	NA	0.2689190	0.2694579	13	-690.4662	1408.587	11.2999387	5.934384e-05
21.44537	+	0.7181519	1.966646	NA	NA	NA	-1.1520765	-0.9870973	NA	-4.947561	NA	NA	+	-1.508118	0.2688956	0.2694345	13	-690.4699	1408.594	11.3074008	5.912284e-05
21.55786	+	-0.0241095	2.172725	NA	NA	0.9337407	-1.2954955	NA	1.6034281	-5.144113	NA	+	+	NA	0.2899840	0.2905651	16	-687.0455	1408.598	11.3108936	5.901968e-05
20.75096	+	1.5725601	1.843090	+	NA	0.9146354	NA	-1.3242694	NA	-4.455006	NA	NA	NA	NA	0.2758988	0.2764517	14	-689.3438	1408.605	11.3184019	5.879853e-05
20.62877	+	NA	1.974460	NA	NA	0.6984057	NA	-1.0649450	NA	-4.554282	-1.8040255	NA	+	NA	0.2617872	0.2623118	12	-691.6020	1408.616	11.3287728	5.849442e-05
21.03796	+	NA	2.195831	NA	NA	NA	-1.2694302	0.3746976	1.0763151	-5.244808	-1.0899237	NA	NA	NA	0.2617813	0.2623059	12	-691.6029	1408.618	11.3306606	5.843923e-05
18.52088	NA	-0.8421712	1.585489	+	-0.8783531	1.0316104	-1.2562721	NA	NA	-3.778539	-4.0573302	NA	+	NA	0.2758551	0.2764079	14	-689.3509	1408.620	11.3325325	5.838456e-05
21.46457	+	NA	NA	+	-1.0514218	0.9912978	-1.8348795	NA	1.1129630	-4.760718	NA	NA	+	NA	0.2828636	0.2834305	15	-688.2130	1408.628	11.3407896	5.814401e-05
20.49655	+	1.7116591	1.986285	NA	NA	NA	NA	-1.3530131	NA	-4.301725	-1.4542192	NA	NA	NA	0.2546867	0.2551971	11	-692.7220	1408.633	11.3461796	5.798753e-05
19.67325	+	NA	1.976932	+	NA	NA	-1.3235782	-0.2825666	NA	-4.003465	-3.4924704	+	NA	-1.757336	0.3039186	0.3045276	18	-684.7264	1408.634	11.3472931	5.795525e-05
21.09352	+	NA	1.693518	+	-1.0751961	NA	NA	-1.0847137	NA	-2.369945	NA	+	+	-2.391901	0.3039113	0.3045203	18	-684.7277	1408.637	11.3497527	5.788402e-05
20.71967	+	NA	2.378478	NA	-1.8887458	1.0872484	-1.3705367	0.7341352	0.5846845	-4.855650	-1.3646759	+	NA	-1.958951	0.3038883	0.3044973	18	-684.7315	1408.644	11.3574692	5.766112e-05
20.91091	+	1.6860066	2.012947	NA	NA	0.7312425	NA	-1.1598797	NA	-4.377805	NA	NA	NA	-1.665906	0.2616962	0.2622206	12	-691.6164	1408.645	11.3576393	5.765622e-05
20.11510	+	NA	2.119358	NA	-1.5934162	NA	NA	-0.0296079	NA	-3.104871	-1.6487699	+	NA	-2.285576	0.2827607	0.2833274	15	-688.2298	1408.661	11.3743613	5.717616e-05
21.75703	+	-0.2912883	1.978652	+	-1.3365539	1.1097621	-1.6307499	-0.1380091	0.9116949	-4.402524	NA	+	+	-2.008486	0.3318429	0.3325079	22	-679.9361	1408.668	11.3813534	5.697662e-05
19.35607	+	-0.7662617	1.917213	+	-0.9972133	1.1813355	NA	-0.5114931	0.8285858	-2.756456	-3.9579138	+	+	-2.328532	0.3318324	0.3324973	22	-679.9379	1408.672	11.3850586	5.687116e-05
18.58289	NA	0.0595076	1.443876	+	NA	NA	-1.0300834	-1.3427563	NA	-3.535299	-4.2972767	NA	+	-1.429002	0.2756734	0.2762258	14	-689.3802	1408.678	11.3912258	5.669607e-05
20.51529	+	1.9381929	2.107105	NA	NA	0.7870094	NA	-0.7760375	1.2697446	-4.248248	-1.3076752	NA	NA	NA	0.2686297	0.2691680	13	-690.5125	1408.679	11.3924934	5.666014e-05
21.18266	+	0.6572186	1.951302	+	NA	1.0647020	-1.5955661	NA	NA	-4.735252	NA	+	NA	NA	0.2967475	0.2973421	17	-685.9256	1408.685	11.3975948	5.651580e-05
19.03884	+	-0.3488756	1.790178	+	NA	1.0611411	NA	-1.2812365	NA	-3.171447	-3.9709711	+	+	NA	0.3107785	0.3114013	19	-683.5677	1408.687	11.3997758	5.645421e-05
21.06912	+	1.0256449	2.161976	NA	NA	0.7609944	-1.2334923	NA	NA	-5.218338	-1.1393165	NA	NA	-1.522754	0.2685981	0.2691364	13	-690.5175	1408.690	11.4026074	5.637434e-05
20.79836	+	-0.1194741	2.166336	NA	-1.4148823	NA	-1.4497259	-0.2667797	1.1063517	-4.907011	-2.1750469	+	+	NA	0.3037536	0.3043623	18	-684.7542	1408.690	11.4027492	5.637034e-05
18.38222	NA	NA	1.556568	+	-0.5256007	0.9245351	NA	-1.1725573	NA	-3.338550	-4.1335802	NA	+	-1.588244	0.2756368	0.2761892	14	-689.3861	1408.690	11.4030495	5.636188e-05
21.39064	+	NA	NA	+	NA	0.9062181	-1.7138552	NA	1.4324050	-4.642584	NA	NA	+	NA	0.2756316	0.2761840	14	-689.3870	1408.692	11.4047241	5.631470e-05
21.45945	+	0.6382330	2.040537	NA	NA	0.7519589	-1.2308905	-0.8775417	NA	-5.407161	NA	NA	+	NA	0.2685825	0.2691207	13	-690.5200	1408.695	11.4076074	5.623358e-05
21.42544	+	0.1528069	2.132219	NA	-1.3315497	NA	-1.4792526	-0.2343432	1.0416620	-4.925191	NA	+	+	NA	0.2967031	0.2972976	17	-685.9330	1408.699	11.4123621	5.610005e-05
20.96502	+	1.9265549	1.820039	+	NA	NA	NA	-1.1256660	0.9695272	-3.721658	NA	NA	NA	-1.872183	0.2826406	0.2832070	15	-688.2493	1408.701	11.4135399	5.606702e-05
18.11305	NA	1.7589079	1.645851	+	NA	0.8937016	NA	-1.4225120	NA	-3.523336	-3.8799103	NA	NA	NA	0.2615181	0.2620422	12	-691.6446	1408.701	11.4140626	5.605237e-05
20.67944	+	0.6699359	1.952666	+	-1.4390494	1.1698743	NA	NA	NA	-2.810013	NA	+	NA	-2.342508	0.3037080	0.3043166	18	-684.7618	1408.705	11.4180662	5.594028e-05
21.16103	+	NA	1.947476	+	-1.0716107	NA	NA	-0.2878639	NA	-4.428404	NA	NA	NA	NA	0.2685406	0.2690787	13	-690.5267	1408.708	11.4210196	5.585773e-05
21.21867	+	NA	1.821975	+	-1.0751281	NA	NA	NA	1.0200032	-2.365908	NA	+	+	-2.434130	0.3036985	0.3043071	18	-684.7634	1408.708	11.4212586	5.585106e-05
21.17209	+	-0.3368446	2.034117	NA	NA	NA	-1.2402816	NA	NA	-4.983507	-1.6532665	NA	+	-1.628588	0.2685265	0.2690646	13	-690.5290	1408.713	11.4255101	5.573246e-05
20.89820	+	NA	1.991016	NA	-1.0873915	NA	NA	-0.5924781	0.9568250	-3.514982	NA	+	+	NA	0.2826037	0.2831700	15	-688.2554	1408.713	11.4255914	5.573019e-05
18.34633	NA	NA	1.669685	+	-0.8315698	1.0933690	NA	NA	NA	-3.326497	-4.0030631	NA	+	-1.661986	0.2685047	0.2690427	13	-690.5325	1408.719	11.4324998	5.553802e-05
18.43125	NA	NA	1.725176	+	NA	0.9018329	-1.0398453	NA	0.6347653	-3.842267	-3.5980845	NA	NA	NA	0.2614585	0.2619824	12	-691.6541	1408.720	11.4329660	5.552508e-05
19.22411	+	-0.4683674	1.730063	+	NA	NA	NA	-1.0682622	0.9762755	-2.357981	-4.1947389	+	+	-2.248444	0.3176902	0.3183268	20	-682.3885	1408.721	11.4335879	5.550781e-05
21.31112	+	1.4177823	2.065774	+	-1.3577948	1.1161888	-1.6074000	-0.3080823	0.6419513	-4.464957	NA	+	NA	-1.944365	0.3246940	0.3253446	21	-681.1813	1408.721	11.4340299	5.549555e-05
19.11405	+	1.3631019	2.038615	+	-1.1188085	1.1651938	NA	-0.8012189	NA	-2.899286	-3.5607296	+	NA	-2.219968	0.3176411	0.3182776	20	-682.3969	1408.737	11.4504199	5.504262e-05
20.61771	+	NA	1.964195	NA	NA	0.6660637	NA	-1.0325528	NA	-4.318792	-1.9136439	NA	+	-1.785441	0.2684465	0.2689845	13	-690.5418	1408.738	11.4511080	5.502369e-05
21.43063	+	NA	NA	+	-1.3604351	1.0162635	-1.8791524	NA	NA	-5.046095	NA	NA	+	NA	0.2754879	0.2760400	14	-689.4102	1408.738	11.4511494	5.502255e-05
20.15237	+	-0.1673428	2.069403	NA	-1.6937316	0.9772928	NA	-0.6127305	NA	-3.220824	-2.2403083	+	+	-2.407401	0.3036049	0.3042133	18	-684.7791	1408.740	11.4527026	5.497983e-05
21.11586	+	1.0177370	1.975768	+	-0.9336834	NA	NA	NA	0.9533607	-4.028411	NA	NA	NA	NA	0.2754819	0.2760339	14	-689.4111	1408.740	11.4531031	5.496882e-05
21.40024	+	NA	2.097638	NA	NA	0.8758009	-1.1165991	-0.3223228	1.4830430	-4.552618	NA	+	+	-1.733606	0.2965632	0.2971575	17	-685.9563	1408.746	11.4588940	5.480990e-05
19.07562	+	-1.3640959	1.844434	+	NA	1.2052893	NA	NA	NA	-3.147530	-3.8798891	+	+	NA	0.3035765	0.3041848	18	-684.7839	1408.749	11.4622727	5.471738e-05
21.65283	+	NA	NA	+	-0.9589044	NA	-1.8447683	NA	1.1401721	-4.491478	NA	NA	+	NA	0.2754422	0.2759942	14	-689.4175	1408.753	11.4659003	5.461822e-05
21.17324	+	1.4688005	2.140526	NA	NA	NA	-1.2057901	NA	1.3393295	-4.351329	NA	+	NA	-1.755516	0.2824711	0.2830371	15	-688.2770	1408.756	11.4688351	5.453813e-05
20.48709	+	1.7969530	1.981862	NA	NA	NA	NA	-1.3239926	NA	-4.075067	-1.5287113	NA	NA	-1.781494	0.2613434	0.2618671	12	-691.6723	1408.756	11.4694170	5.452227e-05
21.03740	+	NA	2.043818	NA	NA	NA	NA	-0.3116434	NA	-4.492983	NA	NA	NA	-1.581470	0.2472387	0.2477342	10	-693.8854	1408.757	11.4703215	5.449762e-05
19.46822	+	NA	2.106790	+	NA	1.0795939	NA	0.0800861	0.6901711	-4.413237	-3.3303400	NA	NA	-1.596505	0.2894927	0.2900728	16	-687.1264	1408.760	11.4727614	5.443117e-05
20.68931	+	1.0433964	2.104462	NA	-1.2308960	NA	NA	NA	0.8867086	-3.496691	NA	+	NA	NA	0.2754132	0.2759651	14	-689.4222	1408.762	11.4752904	5.436239e-05
21.03578	+	NA	2.132626	NA	NA	NA	-1.1938335	-0.1411710	NA	-5.406333	-1.1010886	NA	NA	NA	0.2542744	0.2547839	11	-692.7867	1408.763	11.4755991	5.435400e-05
20.67083	+	0.1835141	2.026757	NA	-1.5967535	1.0517590	NA	-0.5941025	NA	-3.240331	NA	+	+	-2.266291	0.2965114	0.2971056	17	-685.9649	1408.763	11.4761160	5.433995e-05
19.76908	+	NA	NA	+	-0.6850751	NA	-1.6712673	-0.8046531	0.9547048	-4.289186	-4.0055571	NA	+	NA	0.2894776	0.2900577	16	-687.1289	1408.765	11.4777317	5.429607e-05
18.52050	NA	NA	1.539978	+	-0.1962877	NA	NA	-1.0791204	1.0447518	-3.050637	-4.2780841	NA	+	-1.640514	0.2754013	0.2759532	14	-689.4242	1408.766	11.4791241	5.425829e-05
20.63908	+	NA	2.084653	NA	-1.4076397	NA	NA	-0.1781359	NA	-3.651613	NA	+	NA	NA	0.2683584	0.2688962	13	-690.5559	1408.766	11.4792862	5.425389e-05
20.95738	+	NA	1.913285	NA	NA	NA	NA	-0.7344880	1.2756471	-3.112664	NA	+	+	-2.021783	0.2824260	0.2829919	15	-688.2844	1408.771	11.4835519	5.413829e-05
20.82143	+	1.6551809	1.828696	+	NA	0.8706292	NA	-1.3107193	NA	-4.213300	NA	NA	NA	-1.764065	0.2824205	0.2829864	15	-688.2852	1408.772	11.4853363	5.409001e-05
19.43811	+	1.7050040	2.013759	+	-0.7869829	NA	NA	-0.8369498	0.6670084	-3.717107	-3.6387355	NA	NA	-1.939861	0.2964564	0.2970505	17	-685.9740	1408.781	11.4944189	5.384493e-05
21.46512	+	1.1455279	1.961820	+	NA	NA	-1.6372365	NA	1.1228441	-4.550084	NA	+	NA	NA	0.2964535	0.2970475	17	-685.9745	1408.782	11.4953939	5.381869e-05
20.07160	+	-0.0664622	1.973266	NA	-1.5195674	NA	NA	-0.8413368	NA	-2.897540	-2.3751402	+	+	-2.433295	0.2964418	0.2970359	17	-685.9765	1408.786	11.4992705	5.371447e-05
18.54905	NA	-0.6583088	1.603733	+	-0.5813781	1.0083060	-1.1715309	NA	1.2367741	-3.405474	-4.2276141	NA	+	-1.471582	0.2894114	0.2899913	16	-687.1398	1408.787	11.4995300	5.370750e-05
21.47417	+	-0.0732578	2.053562	NA	NA	NA	-1.1991459	NA	1.5368059	-4.287581	NA	+	+	-1.786685	0.2894041	0.2899840	16	-687.1410	1408.789	11.5019406	5.364281e-05
19.28686	+	-0.6282036	1.912328	+	-1.0388709	1.1936812	NA	-0.8531743	NA	-3.309978	-3.8143158	+	+	NA	0.3174890	0.3181252	20	-682.4229	1408.790	11.5025614	5.362616e-05
18.57689	NA	NA	NA	+	NA	NA	-1.1437698	-1.4931287	NA	-3.587317	-4.2386843	NA	+	NA	0.2541689	0.2546782	11	-692.8033	1408.796	11.5087093	5.346157e-05
20.92765	+	1.6865987	2.100936	NA	NA	0.6909083	-1.1948490	-0.9977543	NA	-5.294254	-1.1592209	NA	NA	NA	0.2682662	0.2688038	13	-690.5706	1408.796	11.5087626	5.346015e-05
21.16643	+	NA	1.974086	+	NA	0.9743038	-1.3755988	NA	0.6412824	-4.383339	NA	+	NA	-1.663798	0.3034303	0.3040384	18	-684.8085	1408.798	11.5113678	5.339055e-05
19.16070	+	-1.4836052	1.713440	+	NA	NA	NA	NA	NA	-2.198456	-4.0561077	+	+	-2.336007	0.3034173	0.3040253	18	-684.8107	1408.803	11.5157520	5.327364e-05
20.85522	+	NA	2.414447	NA	-1.8057527	1.1051867	-1.4896003	0.6769416	0.6358305	-5.473049	-1.2682748	+	NA	NA	0.2963895	0.2969834	17	-685.9852	1408.804	11.5166759	5.324904e-05
20.89862	+	1.8370298	1.830699	+	NA	NA	NA	-1.1557809	0.9481979	-3.968725	NA	NA	NA	NA	0.2752743	0.2758259	14	-689.4447	1408.807	11.5201230	5.315734e-05
18.48245	NA	0.0636835	1.473954	+	NA	NA	NA	-1.5073138	NA	-3.262523	-4.2438307	NA	+	-1.585123	0.2682139	0.2687513	13	-690.5790	1408.813	11.5255122	5.301430e-05
18.45394	NA	-0.1203364	1.540904	+	NA	0.8943768	-1.0507201	-0.7400848	1.2158797	-3.374914	-4.3182866	NA	+	-1.409543	0.2893300	0.2899098	16	-687.1532	1408.813	11.5263171	5.299297e-05
18.45208	NA	NA	1.683972	+	NA	0.8894686	-1.0132564	NA	NA	-3.826525	-3.6795147	NA	NA	-1.197633	0.2611632	0.2616865	12	-691.7009	1408.814	11.5265082	5.298790e-05
20.50172	+	2.0286258	2.100921	NA	NA	0.7556974	NA	-0.7462039	1.2882090	-4.008023	-1.3897421	NA	NA	-1.776561	0.2752405	0.2757920	14	-689.4501	1408.818	11.5310509	5.286768e-05
20.52509	+	1.5454763	2.134466	NA	-1.4168150	1.0606436	NA	-0.4689939	0.7402135	-3.335353	NA	+	NA	-2.190749	0.2963422	0.2969360	17	-685.9930	1408.819	11.5324171	5.283158e-05
19.48606	+	NA	2.019662	+	NA	NA	NA	-0.1938530	0.6104855	-4.297615	-3.3700693	NA	NA	NA	0.2752171	0.2757686	14	-689.4539	1408.826	11.5386082	5.266829e-05
19.33082	+	NA	1.850226	+	-0.6732343	NA	NA	-1.0755150	0.8078109	-2.989978	-3.9926247	+	+	NA	0.3103684	0.3109904	19	-683.6373	1408.826	11.5389685	5.265881e-05
20.87536	+	NA	1.936615	+	-1.3596730	1.2184853	NA	NA	NA	-3.320527	NA	+	+	NA	0.2963180	0.2969118	17	-685.9971	1408.827	11.5404585	5.261959e-05
20.98029	+	NA	1.581351	+	NA	NA	NA	-1.4224073	NA	-2.328471	NA	+	+	-2.203516	0.2963085	0.2969023	17	-685.9986	1408.831	11.5436170	5.253656e-05
21.00950	+	1.4253283	1.859930	+	-0.9146414	NA	NA	-1.1374333	NA	-4.172216	NA	NA	NA	NA	0.2751893	0.2757407	14	-689.4584	1408.835	11.5475755	5.243268e-05
20.96565	+	0.5112691	1.981354	NA	NA	NA	-1.1957409	-1.0632021	NA	-5.081489	-1.6628924	NA	+	NA	0.2681396	0.2686769	13	-690.5909	1408.836	11.5492557	5.238865e-05
18.36207	NA	NA	1.595915	+	-0.3122944	0.9607124	NA	-0.8708256	1.0871591	-3.124141	-4.2153359	NA	+	-1.595654	0.2822033	0.2827688	15	-688.3207	1408.843	11.5561539	5.220826e-05
18.50741	NA	-0.0865100	1.524652	+	NA	NA	NA	-1.1028594	1.0935721	-3.043624	-4.3047218	NA	+	-1.620123	0.2751622	0.2757136	14	-689.4627	1408.843	11.5563070	5.220427e-05
21.35445	+	NA	1.907134	+	NA	NA	-1.3943162	NA	0.6600326	-4.070139	NA	+	NA	-1.747987	0.2962684	0.2968621	17	-686.0053	1408.844	11.5569447	5.218762e-05
20.20343	+	0.6919747	2.125200	NA	-1.5589168	NA	NA	NA	NA	-3.469930	-1.6718785	+	NA	NA	0.2751257	0.2756770	14	-689.4686	1408.855	11.5681058	5.189720e-05
20.44535	NA	NA	1.454392	+	NA	NA	-1.1871118	NA	1.4614237	-3.280309	NA	NA	+	-1.486778	0.2610146	0.2615377	12	-691.7244	1408.861	11.5735457	5.175623e-05
21.36897	+	1.3766860	2.106835	+	-1.2729919	1.1472900	-1.7236345	-0.3372754	0.6826594	-5.080200	NA	+	NA	NA	0.3172804	0.3179162	20	-682.4587	1408.861	11.5740641	5.174282e-05
19.10571	+	NA	1.927816	+	NA	NA	NA	NA	NA	-3.058893	-3.5330311	+	NA	NA	0.2821478	0.2827132	15	-688.3297	1408.861	11.5742289	5.173856e-05
20.73778	+	1.7939836	1.907230	+	NA	0.9637557	NA	-0.9623522	1.0050434	-4.247128	NA	NA	NA	NA	0.2821345	0.2826999	15	-688.3319	1408.866	11.5785778	5.162618e-05
20.99473	+	NA	2.174441	NA	NA	0.8588177	NA	0.2336236	1.0545348	-4.719983	NA	NA	NA	NA	0.2539348	0.2544437	11	-692.8400	1408.869	11.5821277	5.153462e-05
19.26912	+	0.6502280	1.994671	+	-1.2232012	NA	NA	NA	NA	-2.494760	-3.5727863	+	NA	-2.380946	0.3032162	0.3038239	18	-684.8444	1408.870	11.5832737	5.150510e-05
20.90267	+	0.5582018	1.946615	+	NA	1.0595749	NA	NA	NA	-4.608787	NA	NA	NA	NA	0.2680281	0.2685652	13	-690.6087	1408.872	11.5849141	5.146288e-05
21.11452	+	0.7261197	1.906029	+	NA	1.0265758	-1.4749501	NA	NA	-4.146212	NA	+	NA	-1.805739	0.3031906	0.3037982	18	-684.8487	1408.879	11.5918717	5.128416e-05
21.38517	+	1.2074679	1.916369	+	NA	NA	-1.5129430	NA	1.1011962	-3.957505	NA	+	NA	-1.844188	0.3031898	0.3037974	18	-684.8489	1408.879	11.5921607	5.127675e-05
19.19152	+	1.0510514	2.126763	+	-1.1684957	1.2634611	NA	NA	0.5914018	-2.954945	-3.5060878	+	NA	-2.240185	0.3171890	0.3178246	20	-682.4744	1408.892	11.6054084	5.093822e-05
20.04245	+	-1.3319709	NA	+	-1.1522924	NA	-1.8221643	NA	NA	-4.686444	-3.8362043	NA	+	NA	0.2820518	0.2826170	15	-688.3453	1408.893	11.6055335	5.093503e-05
20.32061	+	1.2010950	2.255134	NA	-1.4517219	1.0843915	NA	NA	0.8876307	-3.889465	-1.4697082	+	NA	NA	0.2890866	0.2896659	16	-687.1933	1408.893	11.6064477	5.091176e-05
21.15182	+	NA	1.750845	+	NA	NA	NA	NA	1.3475365	-2.324302	NA	+	+	-2.258153	0.2961173	0.2967107	17	-686.0304	1408.894	11.6071836	5.089303e-05
21.10342	+	NA	NA	NA	-1.2366378	NA	-1.4966485	NA	1.1974935	-4.424772	NA	NA	+	NA	0.2538380	0.2543466	11	-692.8552	1408.899	11.6125066	5.075776e-05
18.49156	NA	NA	1.681002	+	NA	NA	NA	NA	NA	-3.440714	-3.7144719	NA	NA	-1.452875	0.2467772	0.2472717	10	-693.9571	1408.901	11.6137378	5.072652e-05
19.45956	+	1.7568618	2.073867	+	NA	1.0805292	-1.3742174	-0.7167019	0.7889449	-4.248869	-3.6952699	+	NA	-1.734521	0.3241683	0.3248179	21	-681.2723	1408.903	11.6161026	5.066657e-05
19.34186	+	NA	2.155429	+	-1.1117249	1.2504670	NA	NA	0.2852670	-3.670572	-3.2409165	+	NA	NA	0.3031149	0.3037223	18	-684.8615	1408.904	11.6173095	5.063601e-05
18.37498	NA	1.9758800	1.633948	+	NA	NA	-1.1129911	-1.0937389	0.8266733	-3.582798	-3.9844564	NA	NA	NA	0.2679245	0.2684614	13	-690.6252	1408.905	11.6180344	5.061766e-05
21.05932	+	NA	1.858340	+	NA	NA	NA	-0.5668819	NA	-4.479494	NA	NA	NA	NA	0.2608344	0.2613571	12	-691.7529	1408.918	11.6306168	5.030021e-05
21.52867	+	-0.4900227	1.882054	+	-0.8709820	NA	NA	NA	1.1812218	-3.981357	NA	NA	+	NA	0.2819691	0.2825341	15	-688.3588	1408.919	11.6325009	5.025285e-05
21.43943	+	0.0026506	2.127592	NA	NA	0.9116381	-1.1754259	NA	1.5816805	-4.584166	NA	+	+	-1.741757	0.2960366	0.2966299	17	-686.0438	1408.921	11.6339968	5.021528e-05
21.02547	+	NA	2.110771	NA	NA	0.7794780	NA	-0.2663013	NA	-4.903357	NA	NA	NA	NA	0.2467109	0.2472053	10	-693.9674	1408.921	11.6343272	5.020698e-05
20.72936	+	1.6434719	2.247825	NA	-1.4332977	NA	-1.4470161	-0.4255522	0.8234739	-4.962733	-1.5657671	+	NA	NA	0.2960186	0.2966118	17	-686.0468	1408.927	11.6399946	5.006491e-05
18.33108	NA	NA	1.719091	+	NA	0.9516589	NA	NA	NA	-3.539956	-3.6504282	NA	NA	-1.373877	0.2537398	0.2542483	11	-692.8705	1408.930	11.6432710	4.998296e-05
20.63954	+	NA	2.175858	NA	NA	0.7407796	NA	NA	0.9271532	-4.511656	-1.1781491	NA	NA	-1.572229	0.2607790	0.2613016	12	-691.7617	1408.935	11.6481522	4.986112e-05
20.31804	+	NA	2.262544	NA	-1.5146403	1.0169006	NA	NA	0.4329364	-4.084931	-1.3584340	+	NA	NA	0.2819198	0.2824847	15	-688.3669	1408.936	11.6485646	4.985084e-05
18.11874	NA	1.2185703	1.775683	+	NA	1.0609721	NA	NA	1.1163062	-3.329637	-3.8108229	NA	NA	NA	0.2607602	0.2612828	12	-691.7647	1408.941	11.6540861	4.971341e-05
19.97416	+	-1.1976338	NA	+	-0.8535011	NA	-1.7811629	NA	1.0921537	-4.400972	-3.9698286	NA	+	NA	0.2889415	0.2895205	16	-687.2171	1408.941	11.6542094	4.971034e-05
18.70540	NA	-0.9667214	1.538545	+	-0.7984043	NA	-1.3077423	NA	NA	-3.705606	-4.1115294	NA	+	NA	0.2678040	0.2683406	13	-690.6445	1408.944	11.6565495	4.965221e-05
21.22471	+	-0.2842173	2.101973	NA	NA	0.7786809	-1.3151428	NA	NA	-5.470859	-1.4017235	NA	+	NA	0.2678031	0.2683397	13	-690.6446	1408.944	11.6568307	4.964523e-05
21.14980	+	1.5625096	2.216071	NA	NA	0.8995345	-1.1829482	NA	1.3800993	-4.648449	NA	+	NA	-1.709391	0.2889200	0.2894990	16	-687.2207	1408.948	11.6612822	4.953486e-05
21.39601	+	0.3168409	1.743832	+	NA	NA	NA	-0.9505472	1.2195086	-3.671300	NA	NA	+	-1.945159	0.2889108	0.2894897	16	-687.2222	1408.951	11.6643351	4.945930e-05
20.58769	+	1.3729853	2.021009	NA	-1.2892248	NA	NA	-0.9908205	NA	-3.537747	NA	+	NA	NA	0.2748190	0.2753697	14	-689.5181	1408.954	11.6670889	4.939125e-05
20.70433	+	NA	2.139233	NA	NA	0.7366214	NA	NA	NA	-4.630159	-1.2062846	NA	NA	-1.627923	0.2536537	0.2541620	11	-692.8840	1408.957	11.6702730	4.931268e-05
20.80918	+	1.8819639	1.893681	+	NA	0.9198512	NA	-0.9422090	1.0228670	-3.997596	NA	NA	NA	-1.794056	0.2888790	0.2894579	16	-687.2274	1408.962	11.6747917	4.920139e-05
18.57160	NA	NA	NA	+	NA	NA	-1.3461489	NA	1.3724946	-3.337004	-4.2363598	NA	+	NA	0.2536187	0.2541269	11	-692.8895	1408.968	11.6812631	4.904245e-05
21.00986	+	NA	2.097088	NA	NA	NA	NA	0.1461043	0.9864826	-4.297638	NA	NA	NA	-1.601189	0.2536113	0.2541196	11	-692.8907	1408.971	11.6835595	4.898617e-05
21.81786	+	-0.0971356	1.867826	+	-1.2455226	NA	-1.6727693	-0.7396208	NA	-4.569218	NA	+	+	NA	0.3099393	0.3105604	19	-683.7101	1408.972	11.6845296	4.896241e-05
18.30081	NA	NA	1.764548	+	NA	0.9687496	NA	NA	0.6835682	-3.554530	-3.5603280	NA	NA	NA	0.2535913	0.2540994	11	-692.8938	1408.977	11.6898580	4.883214e-05
18.88514	+	0.6514259	1.961908	+	NA	1.1669202	NA	NA	NA	-2.754929	-3.6369354	+	NA	-2.108271	0.3028926	0.3034995	18	-684.8988	1408.979	11.6919532	4.878101e-05
18.85254	+	1.6168508	1.906662	+	NA	1.0257996	NA	-1.2654528	NA	-2.792154	-3.7303506	+	NA	-2.045169	0.3099135	0.3105345	19	-683.7144	1408.980	11.6932846	4.874855e-05
21.61906	+	NA	NA	+	-1.2736735	NA	-1.8904527	NA	NA	-4.776463	NA	NA	+	NA	0.2676882	0.2682246	13	-690.6630	1408.981	11.6935469	4.874216e-05
19.34877	+	1.6454168	2.008581	+	-0.6854615	NA	NA	-0.9089623	0.6703383	-3.961616	-3.5956562	NA	NA	NA	0.2888201	0.2893988	16	-687.2371	1408.981	11.6941802	4.872672e-05
21.20475	+	1.5681217	1.802158	+	NA	NA	-1.4354946	-1.3219629	NA	-4.299917	NA	+	NA	NA	0.2958509	0.2964437	17	-686.0747	1408.983	11.6957377	4.868879e-05
21.36692	+	NA	2.168839	NA	NA	0.7468958	-1.1381982	0.0176909	NA	-5.479145	NA	NA	NA	-1.323648	0.2606279	0.2611502	12	-691.7856	1408.983	11.6959797	4.868290e-05
19.00542	+	NA	1.828426	+	NA	NA	NA	NA	NA	-2.765429	-3.9006371	+	+	NA	0.2888146	0.2893933	16	-687.2380	1408.983	11.6959809	4.868287e-05
21.80464	+	-0.2715407	2.024394	+	-1.2489112	1.1412540	-1.7497750	-0.1739651	0.9442033	-5.037960	NA	+	+	NA	0.3239212	0.3245703	21	-681.3151	1408.989	11.7016617	4.854479e-05
20.97241	+	0.6520585	1.930986	+	NA	1.0136161	NA	NA	NA	-4.362829	NA	NA	NA	-1.785371	0.2747101	0.2752605	14	-689.5357	1408.989	11.7022432	4.853068e-05
18.73152	NA	-0.7796058	1.557802	+	-0.5040675	NA	-1.2194561	NA	1.2385289	-3.329355	-4.2824334	NA	+	-1.525640	0.2817260	0.2822905	15	-688.3984	1408.999	11.7117101	4.830150e-05
18.34268	NA	NA	1.765152	+	-0.7108329	1.0343616	NA	NA	NA	-3.645245	-3.5385758	NA	NA	NA	0.2535203	0.2540283	11	-692.9050	1408.999	11.7121060	4.829194e-05
18.36452	NA	0.9142160	1.719016	+	-0.8653987	1.0402827	-1.2423415	NA	NA	-3.852688	-3.7781880	NA	NA	NA	0.2676266	0.2681629	13	-690.6728	1409.000	11.7132331	4.826474e-05
20.89444	+	NA	1.928034	+	NA	0.9577205	NA	-0.4262712	NA	-4.759029	NA	NA	NA	NA	0.2676256	0.2681619	13	-690.6730	1409.001	11.7135381	4.825738e-05
20.89224	+	-0.3364199	2.073507	NA	NA	NA	-1.1560009	NA	1.6345959	-4.215554	-2.0531977	+	+	-1.929883	0.2957734	0.2963661	17	-686.0876	1409.008	11.7214896	4.806590e-05
20.26843	+	-0.6486351	2.068818	NA	-1.2680134	NA	NA	NA	1.1609120	-3.478835	-2.3620216	+	+	NA	0.2886888	0.2892673	16	-687.2587	1409.024	11.7373498	4.768624e-05
19.16085	+	-0.4861382	1.862316	+	NA	1.1107766	NA	-0.8956434	1.0462851	-3.254200	-4.0226942	+	+	NA	0.3168009	0.3174357	20	-682.5409	1409.025	11.7383759	4.766178e-05
21.12785	+	1.6322891	1.758606	+	NA	NA	-1.3119303	-1.3086404	NA	-3.703333	NA	+	NA	-1.866774	0.3027526	0.3033592	18	-684.9223	1409.026	11.7389443	4.764823e-05
18.66177	NA	-1.0182918	1.491601	+	NA	NA	-1.1676867	NA	NA	-3.561290	-4.2320477	NA	+	-1.463093	0.2675423	0.2680785	13	-690.6863	1409.027	11.7401469	4.761959e-05
18.46147	NA	NA	1.727009	+	NA	NA	NA	NA	0.7023262	-3.456504	-3.6223835	NA	NA	NA	0.2463656	0.2468593	10	-694.0210	1409.029	11.7415819	4.758544e-05
21.08856	+	0.7003256	1.911950	NA	NA	NA	NA	-1.2467395	NA	-4.386775	NA	NA	+	NA	0.2534242	0.2539321	11	-692.9200	1409.029	11.7422227	4.757019e-05
18.40583	NA	NA	NA	+	NA	0.9469453	-1.2903353	NA	1.3869250	-3.398592	-4.1972196	NA	+	NA	0.2604723	0.2609942	12	-691.8102	1409.032	11.7452222	4.749890e-05
21.05618	+	NA	NA	NA	-1.3604499	0.9150748	-1.4802048	NA	1.1964994	-4.651946	NA	NA	+	NA	0.2604661	0.2609880	12	-691.8112	1409.034	11.7471858	4.745229e-05
18.34419	NA	-0.1090984	1.570637	+	NA	0.9284657	NA	-0.9223364	1.1615259	-3.110508	-4.2589229	NA	+	-1.564946	0.2815961	0.2821604	15	-688.4196	1409.041	11.7540274	4.729025e-05
19.32038	+	-1.2867163	1.826979	+	NA	NA	NA	NA	1.2749502	-2.905077	-4.0560099	+	+	NA	0.3026814	0.3032880	18	-684.9342	1409.050	11.7628093	4.708305e-05
18.59157	NA	NA	NA	+	NA	NA	-1.1926816	-1.1461151	1.0323239	-3.390852	-4.2955768	NA	+	NA	0.2603973	0.2609191	12	-691.8221	1409.056	11.7689498	4.693872e-05
19.11195	+	NA	2.030655	+	NA	1.1094330	NA	NA	0.5273407	-3.061432	-3.4235594	+	NA	-1.952441	0.3026350	0.3032414	18	-684.9420	1409.065	11.7783962	4.671754e-05
21.23046	+	NA	2.125136	NA	NA	NA	-1.1513046	NA	NA	-4.858515	NA	+	NA	NA	0.2603624	0.2608841	12	-691.8276	1409.067	11.7800010	4.668007e-05
18.42350	NA	1.8506001	1.576640	+	NA	NA	-1.0180546	-1.3845126	NA	-3.616707	-4.0158894	NA	NA	-1.329268	0.2674050	0.2679408	13	-690.7082	1409.071	11.7840216	4.658632e-05
19.31732	+	NA	2.131756	+	-1.1655363	1.2452528	NA	-0.1036307	NA	-3.634244	-3.2506458	+	NA	NA	0.3026050	0.3032114	18	-684.9470	1409.075	11.7884719	4.648277e-05
19.12701	+	-0.3011986	1.708589	+	NA	NA	NA	-1.4794046	NA	-2.873607	-4.0533138	+	+	NA	0.3025783	0.3031847	18	-684.9515	1409.084	11.7974138	4.627542e-05
20.57026	+	NA	2.195831	NA	-1.6021201	1.0997558	NA	0.3549085	0.5129228	-3.474952	NA	+	NA	-2.148752	0.2885055	0.2890837	16	-687.2889	1409.085	11.7976460	4.627004e-05
21.32991	+	-0.3941819	1.988268	NA	NA	NA	NA	NA	NA	-4.483209	NA	NA	+	NA	0.2461650	0.2466583	10	-694.0522	1409.091	11.8038639	4.612642e-05
18.44530	NA	NA	1.633640	+	-0.6976693	NA	NA	NA	NA	-3.351824	-3.9965184	NA	+	NA	0.2532096	0.2537170	11	-692.9536	1409.096	11.8094775	4.599713e-05
21.05308	+	-0.3410344	2.117872	NA	NA	NA	-1.2919165	NA	1.6509348	-4.830217	-1.9076663	+	+	NA	0.2884452	0.2890233	16	-687.2988	1409.104	11.8174717	4.581364e-05
18.30037	NA	-1.0518058	1.580661	+	NA	1.0293272	NA	NA	NA	-3.454566	-4.0588049	NA	+	NA	0.2602373	0.2607588	12	-691.8474	1409.107	11.8195477	4.576611e-05
20.95727	+	NA	1.994620	NA	NA	0.8748489	NA	-0.5844341	1.3600563	-3.405995	NA	+	+	-1.982176	0.2884264	0.2890044	16	-687.3019	1409.111	11.8236615	4.567207e-05
21.01631	+	NA	1.955590	+	-1.0802895	1.1904171	NA	NA	1.0329067	-3.362849	NA	+	+	NA	0.3025001	0.3031063	18	-684.9646	1409.111	11.8236647	4.567200e-05
20.67921	+	0.6744441	2.066138	NA	NA	NA	NA	NA	NA	-4.400893	-1.3539004	NA	NA	NA	0.2460714	0.2465645	10	-694.0667	1409.120	11.8329098	4.546136e-05
18.48202	NA	-0.9094943	1.530736	+	NA	0.9429653	-1.1165320	NA	NA	-3.630671	-4.1872361	NA	+	-1.406374	0.2743018	0.2748515	14	-689.6015	1409.121	11.8339119	4.543859e-05
20.38024	NA	NA	1.390391	+	NA	NA	-1.1437872	-0.8556110	1.1964837	-3.444497	NA	NA	+	NA	0.2601577	0.2606790	12	-691.8600	1409.132	11.8447428	4.519319e-05
20.65873	+	0.7844434	2.059864	NA	NA	NA	NA	NA	NA	-4.165749	-1.4443497	NA	NA	-1.828665	0.2530950	0.2536022	11	-692.9716	1409.132	11.8453889	4.517859e-05
21.04400	+	1.5099592	1.874837	+	NA	0.9424855	-1.4424685	-1.1498122	NA	-4.586881	NA	+	NA	NA	0.3024196	0.3030256	18	-684.9781	1409.138	11.8506532	4.505983e-05
18.32588	NA	1.8360764	1.604988	+	NA	NA	NA	-1.5467337	NA	-3.346235	-3.9659912	NA	NA	-1.484623	0.2601177	0.2606390	12	-691.8663	1409.144	11.8573789	4.490855e-05
20.97508	+	NA	2.158077	NA	NA	0.8237403	-1.1967124	-0.4604391	1.5601689	-5.070748	-1.8442119	+	+	NA	0.2953619	0.2959538	17	-686.1559	1409.145	11.8581776	4.489062e-05
20.21659	+	-0.2722472	2.107469	NA	-1.4689536	1.0106792	NA	-0.3166960	1.0358005	-3.259562	-2.3436272	+	+	-2.367950	0.3094200	0.3100401	19	-683.7981	1409.148	11.8605453	4.483751e-05
18.57901	NA	NA	1.635806	+	NA	NA	-1.0608095	-0.3876869	NA	-3.873664	-3.6700383	NA	NA	NA	0.2529823	0.2534893	11	-692.9892	1409.168	11.8806901	4.438816e-05
21.03526	+	NA	1.950620	NA	NA	NA	NA	-0.7920081	1.2788964	-3.619833	NA	+	+	NA	0.2741411	0.2746904	14	-689.6275	1409.173	11.8857351	4.427633e-05
19.60739	+	1.7476901	2.019420	+	NA	NA	-1.4756156	-0.9594793	0.7446634	-4.477688	-3.7215208	+	NA	NA	0.3093264	0.3099462	19	-683.8139	1409.179	11.8922805	4.413166e-05
21.31824	+	0.6530535	1.836613	+	NA	NA	-1.4872069	NA	NA	-3.826022	NA	+	NA	-1.886783	0.2952591	0.2958508	17	-686.1730	1409.179	11.8923064	4.413109e-05
21.39913	+	0.5786853	1.881542	+	NA	NA	-1.6139131	NA	NA	-4.429666	NA	+	NA	NA	0.2882050	0.2887825	16	-687.3383	1409.183	11.8964792	4.403911e-05
18.34402	NA	-0.8123100	1.648221	+	-0.4343912	1.0877249	NA	NA	1.2666626	-3.212975	-4.1099017	NA	+	NA	0.2741026	0.2746519	14	-689.6337	1409.185	11.8981305	4.400277e-05
21.12958	+	NA	1.851779	+	NA	NA	NA	-0.5015563	NA	-4.271769	NA	NA	NA	-1.717564	0.2670464	0.2675815	13	-690.7655	1409.186	11.8985424	4.399370e-05
18.28809	NA	1.4409801	1.732705	+	NA	0.9773008	-1.1119424	NA	1.1189232	-3.515434	-3.9223955	NA	NA	-1.300459	0.2740930	0.2746422	14	-689.6352	1409.188	11.9012454	4.393429e-05
21.13616	+	NA	1.652041	+	NA	NA	NA	-1.0863250	1.0217693	-2.386967	NA	+	+	-2.200693	0.3022672	0.3028729	18	-685.0037	1409.189	11.9017842	4.392245e-05
18.93608	+	1.6733025	1.827295	+	NA	NA	NA	-1.4551932	NA	-2.485674	-3.8110549	+	NA	-2.120739	0.3022614	0.3028671	18	-685.0047	1409.191	11.9037225	4.387991e-05
20.83127	+	NA	2.114154	NA	NA	0.7947959	-1.0683355	-0.4489747	1.5461397	-4.467287	-1.9810500	+	+	-1.870153	0.3022263	0.3028319	18	-685.0105	1409.202	11.9154869	4.362255e-05
21.32834	+	-0.3221251	1.976733	NA	NA	NA	NA	NA	NA	-4.260345	NA	NA	+	-1.773613	0.2528586	0.2533653	11	-693.0086	1409.206	11.9194271	4.353670e-05
18.21353	NA	1.9674081	1.680386	+	NA	0.9046432	-1.0793766	-0.9238050	0.8895728	-3.636792	-3.9375486	NA	NA	NA	0.2740310	0.2745801	14	-689.6452	1409.208	11.9212337	4.349739e-05
21.17580	+	0.5756330	1.867287	+	NA	NA	NA	NA	NA	-4.060787	NA	NA	NA	-1.877704	0.2669701	0.2675051	13	-690.7777	1409.210	11.9228884	4.346142e-05
19.12669	+	NA	2.067483	+	NA	1.1581762	NA	NA	0.5846016	-3.558486	-3.3726543	+	NA	NA	0.2951606	0.2957521	17	-686.1893	1409.212	11.9249950	4.341566e-05
20.87714	+	-0.4898684	2.001219	NA	-1.4711859	NA	NA	NA	NA	-3.404049	NA	+	+	NA	0.2739950	0.2745441	14	-689.6510	1409.220	11.9328277	4.324596e-05
19.55646	+	NA	2.019579	+	NA	NA	NA	-0.1207997	0.6178383	-4.096353	-3.4067162	NA	NA	-1.683170	0.2810317	0.2815949	15	-688.5115	1409.225	11.9377703	4.313922e-05
20.67514	+	0.2896641	1.925056	NA	-1.4029218	NA	NA	-0.8266776	NA	-2.911248	NA	+	+	-2.280133	0.2880779	0.2886552	16	-687.3592	1409.225	11.9382376	4.312914e-05
20.91781	+	1.6141274	1.985290	+	-1.0098473	1.0413325	NA	-0.6027597	0.8140128	-4.054419	NA	NA	NA	-1.945118	0.2951092	0.2957005	17	-686.1979	1409.229	11.9420836	4.304628e-05
21.46982	+	NA	2.056764	NA	NA	NA	-1.2704142	NA	NA	-4.738262	NA	+	+	NA	0.2669098	0.2674446	13	-690.7873	1409.229	11.9421424	4.304502e-05
19.72517	+	NA	2.158125	+	NA	1.1459904	-1.4919160	0.1437117	0.6064030	-4.987455	-3.3411194	+	NA	NA	0.3091766	0.3097962	19	-683.8393	1409.230	11.9430158	4.302623e-05
21.23087	+	0.2803218	1.816165	+	NA	0.9156908	NA	-0.7706728	1.2717860	-3.944373	NA	NA	+	-1.867977	0.2951047	0.2956961	17	-686.1986	1409.231	11.9435531	4.301467e-05
21.07889	+	NA	2.264054	NA	NA	0.8120301	-1.2690070	0.5252656	1.1494197	-5.474492	-0.9402341	NA	NA	NA	0.2668731	0.2674079	13	-690.7932	1409.241	11.9538571	4.279363e-05
20.96007	+	-0.3316651	2.024392	NA	-1.1655510	NA	NA	NA	1.0873607	-3.455995	NA	+	+	NA	0.2809567	0.2815197	15	-688.5237	1409.249	11.9621978	4.261553e-05
21.30948	+	0.3025048	1.759042	+	NA	NA	NA	-0.9897420	1.1852998	-3.929975	NA	NA	+	NA	0.2809525	0.2815155	15	-688.5244	1409.251	11.9635440	4.258686e-05
18.47334	NA	1.3349331	1.692229	+	NA	NA	-1.1647766	NA	1.0963860	-3.448424	-3.9654366	NA	NA	-1.358305	0.2668348	0.2673695	13	-690.7993	1409.253	11.9660655	4.253320e-05
21.09366	+	0.7432986	1.902664	NA	NA	NA	NA	-1.2162870	NA	-4.171820	NA	NA	+	-1.728006	0.2597654	0.2602860	12	-691.9220	1409.256	11.9687690	4.247575e-05
20.58240	+	NA	NA	NA	-1.3063433	NA	-1.4825826	NA	1.2708829	-4.270497	-1.8824532	NA	+	NA	0.2597645	0.2602851	12	-691.9221	1409.256	11.9690629	4.246951e-05
20.24618	+	NA	2.173039	NA	-1.3728069	NA	NA	NA	0.4731989	-3.719901	-1.5316856	+	NA	NA	0.2738726	0.2744214	14	-689.6707	1409.259	11.9722756	4.240134e-05
20.08813	+	NA	2.153131	+	-1.3257481	NA	-1.5729813	0.2480537	0.2738623	-4.325786	-3.3403971	+	NA	-1.930305	0.3161151	0.3167486	20	-682.6582	1409.260	11.9731310	4.238321e-05
20.63586	+	NA	2.268264	NA	-1.7081032	NA	-1.3295317	0.5034786	0.5274030	-4.461325	-1.5251733	+	NA	-1.996561	0.2950142	0.2956054	17	-686.2136	1409.261	11.9735986	4.237330e-05
20.19080	+	-0.8048004	2.044206	NA	-1.5908838	NA	NA	NA	NA	-3.429920	-2.2771133	+	+	NA	0.2809119	0.2814748	15	-688.5310	1409.264	11.9767802	4.230595e-05
20.81218	+	NA	1.651271	+	NA	0.8804673	NA	-1.2747559	NA	-2.606709	NA	+	+	-2.138034	0.3020429	0.3026481	18	-685.0413	1409.264	11.9769939	4.230142e-05
19.45336	+	-1.4346451	1.867863	+	-1.1477070	NA	NA	NA	NA	-2.932493	-3.8257562	+	+	NA	0.3020061	0.3026112	18	-685.0475	1409.276	11.9893388	4.204113e-05
18.32937	NA	0.0513689	1.513748	+	NA	0.8625602	NA	-1.3629535	NA	-3.337295	-4.1977677	NA	+	-1.531843	0.2737899	0.2743385	14	-689.6841	1409.286	11.9989344	4.183990e-05
21.34710	+	NA	2.010157	NA	NA	NA	-1.1412178	NA	NA	-4.151578	NA	+	+	-1.853002	0.2737724	0.2743210	14	-689.6869	1409.292	12.0045686	4.172220e-05
20.42657	+	NA	1.984876	NA	NA	NA	NA	-0.9059393	1.3602218	-3.641666	-2.1276186	+	+	NA	0.2808094	0.2813721	15	-688.5476	1409.297	12.0101221	4.160651e-05
20.13585	+	NA	2.181984	+	-1.2348252	NA	-1.6861841	0.1837488	0.3208806	-4.913889	-3.2963361	+	NA	NA	0.3089782	0.3095974	19	-683.8729	1409.297	12.0102113	4.160465e-05
21.02440	+	-0.7588649	1.856224	+	-1.4441608	1.1494726	NA	NA	NA	-2.718016	NA	+	+	-2.406547	0.3089781	0.3095973	19	-683.8729	1409.297	12.0102381	4.160410e-05
18.43304	NA	0.0478240	1.482950	+	NA	0.8272211	-0.9988847	-1.2092944	NA	-3.598746	-4.2514822	NA	+	-1.382633	0.2807950	0.2813577	15	-688.5500	1409.302	12.0147913	4.150949e-05
20.39421	+	NA	2.022828	NA	NA	0.7885482	NA	-0.7042103	1.4326745	-3.375770	-2.1155600	+	+	-2.112047	0.2948822	0.2954732	17	-686.2355	1409.304	12.0174075	4.145523e-05
20.96141	+	NA	1.873144	+	NA	1.0912528	NA	NA	1.3611482	-3.243459	NA	+	+	NA	0.2948668	0.2954577	17	-686.2381	1409.310	12.0225167	4.134946e-05
19.85511	+	1.5006913	2.093621	+	-1.1147550	NA	-1.5333574	-0.5542406	0.4928712	-4.119487	-3.6206228	+	NA	-1.971956	0.3229792	0.3236265	21	-681.4780	1409.314	12.0274454	4.124769e-05
20.73397	+	NA	1.985821	+	-1.2906039	1.1121982	NA	NA	0.3270739	-3.045212	NA	+	NA	-2.195776	0.3018759	0.3024809	18	-685.0693	1409.320	12.0329521	4.113427e-05
21.13920	+	0.2653112	1.834216	+	NA	0.9610618	NA	-0.7994904	1.2415059	-4.205914	NA	NA	+	NA	0.2877873	0.2883640	16	-687.4069	1409.321	12.0337487	4.111789e-05
21.15329	+	NA	1.947295	+	NA	0.9861803	-1.4572138	-0.2808448	NA	-4.800226	NA	+	NA	NA	0.2948305	0.2954214	17	-686.2441	1409.322	12.0345606	4.110121e-05
21.11317	+	0.4735543	1.880987	+	NA	NA	NA	NA	NA	-4.305561	NA	NA	NA	NA	0.2595533	0.2600735	12	-691.9555	1409.323	12.0358111	4.107551e-05
20.52058	+	1.6044971	2.025952	NA	-1.2322458	NA	NA	-0.7150729	0.6970335	-2.998017	NA	+	NA	-2.209265	0.2877773	0.2883540	16	-687.4086	1409.324	12.0370346	4.105039e-05
21.50350	+	-0.6485253	1.885784	+	-1.1910429	NA	NA	NA	NA	-4.263175	NA	NA	+	NA	0.2736715	0.2742199	14	-689.7031	1409.324	12.0370654	4.104976e-05
21.91350	+	-0.2042035	1.869114	+	-1.1669920	NA	-1.5859159	-0.4177681	0.8844549	-3.997163	NA	+	+	-2.070823	0.3229350	0.3235822	21	-681.4856	1409.330	12.0427222	4.093382e-05
21.24812	+	0.1800879	1.881903	+	-1.1934328	1.0150062	NA	-0.7633418	NA	-4.227187	NA	NA	+	-1.999910	0.2947552	0.2953458	17	-686.2566	1409.347	12.0595717	4.059041e-05
20.21125	NA	NA	1.483307	+	NA	0.8440049	-1.1384973	NA	1.4710855	-3.343526	NA	NA	+	-1.435959	0.2665332	0.2670673	13	-690.8474	1409.349	12.0623122	4.053483e-05
18.50353	NA	NA	1.719109	+	-0.6330918	NA	NA	NA	NA	-3.541380	-3.6159696	NA	NA	NA	0.2453244	0.2458160	10	-694.1825	1409.352	12.0646462	4.048755e-05
18.15030	NA	0.6667016	1.711361	+	NA	1.0380746	NA	NA	NA	-3.530555	-3.7857474	NA	NA	NA	0.2523849	0.2528907	11	-693.0828	1409.355	12.0677386	4.042500e-05
20.13643	+	-0.1624778	2.006072	NA	-1.2982534	NA	NA	-0.5655823	0.9905846	-2.922903	-2.4687537	+	+	-2.396149	0.3017719	0.3023766	18	-685.0867	1409.355	12.0678286	4.042318e-05
20.92002	+	0.5323455	1.969391	NA	NA	NA	-1.0994786	-1.0548597	NA	-4.812107	-1.7746529	NA	+	-1.619169	0.2735742	0.2741224	14	-689.7188	1409.355	12.0684274	4.041108e-05
20.97717	+	1.5742705	1.830168	+	NA	0.9050629	-1.3232387	-1.1436196	NA	-4.000780	NA	+	NA	-1.797424	0.3088024	0.3094212	19	-683.9027	1409.357	12.0697273	4.038482e-05
18.54930	NA	0.8031794	1.672781	+	-0.7846648	NA	-1.2941324	NA	NA	-3.779751	-3.8305311	NA	NA	NA	0.2594390	0.2599588	12	-691.9736	1409.359	12.0719559	4.033985e-05
18.87658	+	1.5506802	1.940206	+	NA	1.0662269	NA	-1.3108407	NA	-3.322883	-3.6622637	+	NA	NA	0.3017519	0.3023566	18	-685.0901	1409.362	12.0745390	4.028778e-05
20.92245	+	NA	1.911584	+	-1.1993731	NA	NA	NA	NA	-3.143221	NA	+	NA	NA	0.2806026	0.2811649	15	-688.5813	1409.364	12.0773903	4.023039e-05
18.52440	NA	NA	1.628061	+	-0.7457850	NA	NA	NA	NA	-3.227980	-4.0548096	NA	+	-1.729524	0.2594134	0.2599332	12	-691.9776	1409.367	12.0800320	4.017728e-05
21.32617	+	NA	1.873924	+	NA	NA	-1.4504814	-0.4259558	NA	-4.506618	NA	+	NA	NA	0.2876382	0.2882146	16	-687.4314	1409.370	12.0827313	4.012309e-05
20.29300	+	NA	2.241607	NA	-1.6589221	1.0387480	NA	0.0307247	NA	-4.012054	-1.4021530	+	NA	NA	0.2805495	0.2811117	15	-688.5899	1409.382	12.0946745	3.988421e-05
20.77132	+	0.0880795	2.062821	NA	-1.3816092	1.0853590	NA	-0.3118343	0.9678726	-3.280602	NA	+	+	-2.221286	0.3016765	0.3022810	18	-685.1027	1409.387	12.0997942	3.978224e-05
21.19995	+	NA	2.180301	NA	NA	NA	-1.1325332	NA	0.8601045	-4.974112	NA	+	NA	NA	0.2664062	0.2669400	13	-690.8676	1409.390	12.1028386	3.972173e-05
18.71143	NA	NA	1.689852	+	-0.7552869	NA	-1.1294467	NA	NA	-3.776104	-3.6540546	NA	NA	-1.315872	0.2593150	0.2598347	12	-691.9932	1409.398	12.1111120	3.955775e-05
21.29236	+	-0.3174785	2.050483	NA	NA	0.8706249	NA	NA	NA	-4.727959	NA	NA	+	NA	0.2522439	0.2527494	11	-693.1048	1409.399	12.1118690	3.954278e-05
19.53362	+	1.8016739	1.982665	+	NA	NA	-1.3543214	-0.9441599	0.7215036	-3.899602	-3.7810127	+	NA	-1.819855	0.3157057	0.3163383	20	-682.7283	1409.400	12.1131790	3.951689e-05
21.45255	+	1.5193007	1.954341	+	-1.1885774	NA	-1.5618363	-0.5937911	0.6124960	-4.055913	NA	+	NA	-2.008437	0.3156960	0.3163286	20	-682.7299	1409.403	12.1165033	3.945126e-05
19.64291	+	NA	2.087154	+	-0.9121823	NA	NA	-0.0307359	0.4443212	-4.293014	-3.2829424	NA	NA	NA	0.2804776	0.2810396	15	-688.6016	1409.405	12.1180569	3.942063e-05
21.03323	+	NA	2.033318	NA	NA	0.8987442	NA	-0.6367269	1.3655128	-3.911217	NA	+	+	NA	0.2804756	0.2810376	15	-688.6019	1409.406	12.1187079	3.940780e-05
19.73881	+	NA	2.094848	+	-1.0174221	NA	NA	0.0688308	0.4332777	-4.070024	-3.3133972	NA	NA	-1.860450	0.2875116	0.2880877	16	-687.4522	1409.411	12.1243116	3.929754e-05
21.10630	+	NA	2.086743	NA	NA	NA	-1.0235140	NA	NA	-4.320031	NA	+	NA	-1.725492	0.2663213	0.2668550	13	-690.8812	1409.417	12.1299149	3.918760e-05
21.09595	+	NA	NA	NA	-1.5789183	NA	-1.5291172	NA	NA	-4.710234	NA	NA	+	NA	0.2451019	0.2455931	10	-694.2170	1409.421	12.1336159	3.911515e-05
18.31207	NA	1.0916763	1.733783	+	NA	NA	NA	NA	1.0916014	-3.246669	-3.8520859	NA	NA	NA	0.2521718	0.2526771	11	-693.1161	1409.421	12.1344405	3.909902e-05
18.48863	NA	-1.1781513	1.540232	+	NA	NA	NA	NA	NA	-3.369060	-4.1017818	NA	+	NA	0.2521503	0.2526556	11	-693.1195	1409.428	12.1411615	3.896785e-05
20.96548	+	NA	1.728796	+	NA	0.9247105	NA	-0.9149842	1.0719779	-2.681661	NA	+	+	-2.131943	0.3085811	0.3091995	19	-683.9401	1409.432	12.1446235	3.890046e-05
21.53188	+	NA	NA	+	NA	NA	-1.6019460	-0.8641394	1.1768536	-4.394973	NA	NA	+	NA	0.2733203	0.2738680	14	-689.7597	1409.437	12.1501962	3.879222e-05
18.58417	NA	-0.8398046	1.582375	+	-0.9123119	1.0099895	-1.1929604	NA	NA	-3.654338	-4.1041763	NA	+	-1.480450	0.2803672	0.2809290	15	-688.6196	1409.441	12.1539493	3.871949e-05
18.26217	NA	1.9420110	1.661029	+	NA	NA	NA	-1.2939795	0.7718096	-3.309026	-3.9251197	NA	NA	NA	0.2591731	0.2596924	12	-692.0156	1409.443	12.1559565	3.868065e-05
18.46866	NA	NA	1.664679	+	NA	NA	NA	-0.5715949	NA	-3.601358	-3.6171990	NA	NA	NA	0.2450140	0.2455050	10	-694.2307	1409.448	12.1608582	3.858597e-05
20.96884	+	NA	1.919093	+	NA	0.9186658	NA	-0.3693282	NA	-4.549058	NA	NA	NA	-1.641620	0.2732841	0.2738317	14	-689.7655	1409.449	12.1618454	3.856692e-05
19.70233	+	-1.2982234	NA	+	NA	1.0077475	-1.6726265	NA	NA	-4.921191	-3.8920034	NA	+	NA	0.2803340	0.2808958	15	-688.6250	1409.452	12.1647422	3.851110e-05
21.05793	+	-0.2539302	2.188147	NA	NA	0.8726213	-1.2678697	NA	1.6855460	-5.114865	-1.7897922	+	+	NA	0.2944273	0.2950173	17	-686.3110	1409.455	12.1683218	3.844224e-05
21.58588	+	NA	2.024717	+	-1.3971229	NA	-1.6005772	0.2208745	0.3836770	-4.279502	NA	+	NA	-1.962769	0.3085043	0.3091225	19	-683.9531	1409.458	12.1706198	3.839809e-05
19.90918	+	1.4663134	2.124446	+	-1.0267486	NA	-1.6498546	-0.6015222	0.5358637	-4.724715	-3.5692135	+	NA	NA	0.3155346	0.3161669	20	-682.7575	1409.459	12.1716813	3.837772e-05
21.53255	+	-0.6978992	1.864183	+	NA	1.0432027	-1.5970927	NA	NA	-4.661863	NA	+	+	NA	0.3014617	0.3020658	18	-685.1387	1409.459	12.1717718	3.837598e-05
18.95752	+	1.1177608	2.038182	+	NA	1.1748716	NA	NA	0.9356893	-2.871793	-3.6535716	+	NA	-2.066389	0.3084864	0.3091046	19	-683.9561	1409.464	12.1766820	3.828188e-05
21.01935	+	NA	1.833271	+	-1.0606649	1.0529926	NA	-0.6390290	0.8314251	-2.749906	NA	+	+	-2.308628	0.3155062	0.3161385	20	-682.7624	1409.468	12.1813711	3.819223e-05
20.73624	+	NA	2.000886	NA	NA	NA	NA	NA	NA	-3.206355	NA	+	NA	-1.987334	0.2590884	0.2596076	12	-692.0290	1409.470	12.1826859	3.816713e-05
21.00139	+	NA	2.170348	NA	NA	0.8360092	NA	0.2995816	1.0623730	-4.530494	NA	NA	NA	-1.557048	0.2590785	0.2595977	12	-692.0305	1409.473	12.1858278	3.810722e-05
20.56897	+	NA	1.835486	+	NA	1.0125478	NA	NA	NA	-2.822554	NA	+	NA	-2.055398	0.2873208	0.2878966	16	-687.4835	1409.474	12.1869645	3.808557e-05
19.06302	+	NA	1.972502	+	NA	1.0656041	NA	-0.3501944	NA	-3.007015	-3.4389756	+	NA	-1.957954	0.3014091	0.3020131	18	-685.1475	1409.476	12.1893841	3.803952e-05
18.60372	NA	-0.0609255	1.482142	+	-0.5128566	NA	-1.1621208	-1.1525124	NA	-3.672947	-4.1942921	NA	+	NA	0.2731972	0.2737447	14	-689.7795	1409.477	12.1898228	3.803118e-05
18.45942	NA	NA	NA	+	NA	NA	NA	-1.6813243	NA	-3.295099	-4.1729670	NA	+	NA	0.2448999	0.2453906	10	-694.2483	1409.483	12.1962310	3.790952e-05
21.41030	+	0.2527180	1.789770	+	-1.0425947	NA	NA	-1.0012281	NA	-3.914246	NA	NA	+	-2.063192	0.2872850	0.2878607	16	-687.4894	1409.486	12.1987006	3.786274e-05
18.55442	NA	NA	1.733329	+	-0.8202020	0.9438371	-1.0731135	NA	NA	-3.858988	-3.5815745	NA	NA	-1.253214	0.2661053	0.2666385	13	-690.9156	1409.486	12.1988021	3.786081e-05
21.27490	+	0.5199043	1.696503	+	NA	NA	NA	-1.4050370	NA	-3.944438	NA	NA	+	-1.886175	0.2802165	0.2807780	15	-688.6441	1409.490	12.2029594	3.778220e-05
21.07216	+	1.7034821	1.889454	+	-0.8613594	NA	NA	-0.8575026	0.7854354	-3.738380	NA	NA	NA	-2.010119	0.2872559	0.2878316	16	-687.4942	1409.495	12.2082524	3.768234e-05
20.82943	+	1.5452005	1.990800	+	-0.9117062	1.0769334	NA	-0.6575479	0.8151471	-4.317508	NA	NA	NA	NA	0.2872486	0.2878242	16	-687.4954	1409.498	12.2106672	3.763687e-05
20.90607	+	-0.2542244	2.142975	NA	NA	0.8424526	-1.1366327	NA	1.6683467	-4.508239	-1.9364260	+	+	-1.876712	0.3013430	0.3019469	18	-685.1586	1409.499	12.2115216	3.762079e-05
21.00419	+	NA	2.191458	NA	NA	NA	-1.1848357	0.4204678	1.0793575	-5.019685	-1.1609280	NA	NA	-1.430604	0.2660499	0.2665831	13	-690.9244	1409.503	12.2164413	3.752837e-05
21.43758	+	0.6775076	2.026241	NA	NA	0.7305791	-1.1457043	-0.8723464	NA	-5.162835	NA	NA	+	-1.468857	0.2731109	0.2736582	14	-689.7934	1409.505	12.2176006	3.750662e-05
18.31108	NA	1.3554653	1.758300	+	-0.6114538	1.0403994	-1.2233393	NA	0.9412731	-3.675515	-3.8241737	NA	NA	NA	0.2731104	0.2736577	14	-689.7935	1409.505	12.2177749	3.750335e-05
20.77599	+	NA	2.303307	NA	-1.6202415	NA	-1.4504070	0.4417136	0.5785987	-5.084467	-1.4275295	+	NA	NA	0.2872167	0.2877922	16	-687.5006	1409.508	12.2211437	3.744023e-05
21.47458	+	-0.6903612	1.813006	+	NA	1.0034564	-1.4724826	NA	NA	-4.050520	NA	+	+	-1.866593	0.3083535	0.3089714	19	-683.9786	1409.509	12.2216546	3.743067e-05
21.43765	+	NA	2.123037	NA	NA	0.8776276	-1.2391910	NA	NA	-5.007644	NA	+	+	NA	0.2730737	0.2736210	14	-689.7994	1409.517	12.2295723	3.728278e-05
20.88363	+	1.7603655	2.090369	NA	NA	0.6632680	-1.1050031	-0.9962517	NA	-5.033297	-1.2506531	NA	NA	-1.521711	0.2730685	0.2736157	14	-689.8002	1409.518	12.2312670	3.725120e-05
19.41345	+	NA	2.029263	+	-1.1018037	NA	NA	NA	0.2545969	-2.735034	-3.4000771	+	NA	-2.236472	0.3012595	0.3018632	18	-685.1725	1409.526	12.2394967	3.709823e-05
18.91116	+	0.5474033	1.998571	+	NA	1.2138647	NA	NA	NA	-3.301262	-3.5632122	+	NA	NA	0.2942099	0.2947995	17	-686.3470	1409.527	12.2404066	3.708136e-05
21.05128	+	NA	NA	NA	-1.7026697	0.9172332	-1.5126636	NA	NA	-4.938282	NA	NA	+	NA	0.2517570	0.2522615	11	-693.1810	1409.551	12.2642080	3.664268e-05
21.16732	+	-0.2597195	2.087423	NA	NA	0.7500411	-1.2204999	NA	NA	-5.198052	-1.5320551	NA	+	-1.577349	0.2729574	0.2735044	14	-689.8181	1409.554	12.2670036	3.659150e-05
21.03189	+	NA	2.106255	NA	NA	0.7564021	NA	-0.2047621	NA	-4.717285	NA	NA	NA	-1.540279	0.2517454	0.2522499	11	-693.1828	1409.555	12.2678090	3.657677e-05
19.69397	+	-0.5554155	NA	+	NA	NA	-1.5718920	-0.8360131	1.1325983	-4.257171	-4.1147337	NA	+	NA	0.2870704	0.2876456	16	-687.5246	1409.556	12.2691716	3.655185e-05
20.71180	+	NA	1.960359	+	-1.3596132	1.1096678	NA	-0.1007927	NA	-2.998570	NA	+	NA	-2.224840	0.3011632	0.3017667	18	-685.1887	1409.559	12.2717257	3.650521e-05
20.24886	+	1.1054875	2.161204	NA	-1.3062236	NA	NA	NA	0.8940072	-3.518840	-1.6481027	+	NA	NA	0.2799787	0.2805398	15	-688.6827	1409.567	12.2802374	3.635018e-05
19.39675	+	NA	2.003426	+	-1.1136696	NA	NA	-0.2156172	NA	-2.730407	-3.3981446	+	NA	-2.230399	0.3011327	0.3017361	18	-685.1938	1409.569	12.2819477	3.631910e-05
18.49988	NA	0.7947564	1.630086	+	NA	NA	-1.1596924	NA	NA	-3.646102	-3.9396868	NA	NA	-1.361305	0.2587521	0.2592706	12	-692.0821	1409.576	12.2888877	3.619330e-05
18.09750	NA	1.9342497	1.708562	+	NA	0.9425669	NA	-1.1106205	0.8390724	-3.373898	-3.8781127	NA	NA	NA	0.2658109	0.2663436	13	-690.9625	1409.580	12.2926241	3.612574e-05
20.22778	NA	NA	1.517952	+	NA	NA	NA	NA	1.4501426	-3.086029	NA	NA	+	NA	0.2445762	0.2450663	10	-694.2985	1409.584	12.2965293	3.605527e-05
18.17245	NA	1.8138498	1.644372	+	NA	0.8694024	NA	-1.4010099	NA	-3.421138	-3.9211012	NA	NA	-1.431477	0.2657828	0.2663154	13	-690.9670	1409.589	12.3015955	3.596406e-05
21.07970	+	NA	2.077402	+	-1.2309924	1.1033659	NA	0.2688118	0.5868316	-4.412769	NA	NA	NA	-1.860176	0.2869595	0.2875345	16	-687.5428	1409.593	12.3055577	3.589288e-05
18.42108	NA	NA	1.675618	+	NA	0.8731601	-1.0259741	-0.2578410	NA	-3.934487	-3.6282146	NA	NA	NA	0.2586951	0.2592136	12	-692.0910	1409.594	12.3068630	3.586946e-05
19.11452	+	1.3164987	2.061918	+	-1.0100220	1.1951866	NA	-0.8952483	NA	-3.460549	-3.5038821	+	NA	NA	0.3080984	0.3087158	19	-684.0218	1409.595	12.3079559	3.584987e-05
21.31775	+	0.0586431	1.905472	+	-0.9861432	1.0351393	NA	-0.4456293	1.0620938	-4.000496	NA	NA	+	-2.014798	0.3010479	0.3016512	18	-685.2080	1409.597	12.3103219	3.580748e-05
21.19605	+	NA	2.192037	NA	NA	0.8198986	-1.1157039	NA	NA	-5.120133	NA	+	NA	NA	0.2657489	0.2662814	13	-690.9724	1409.599	12.3124079	3.577015e-05
20.30997	NA	NA	1.331392	+	NA	NA	-1.0882726	-1.2657692	NA	-3.671763	NA	NA	+	NA	0.2515803	0.2520845	11	-693.2086	1409.606	12.3194357	3.564468e-05
20.63061	+	NA	2.073411	NA	NA	NA	NA	-0.3840231	NA	-4.625892	-1.2751183	NA	NA	NA	0.2445002	0.2449901	10	-694.3103	1409.607	12.3200707	3.563336e-05
18.43881	NA	NA	NA	+	NA	0.7709968	-1.1140242	-1.3749781	NA	-3.640986	-4.1969428	NA	+	NA	0.2586331	0.2591513	12	-692.1008	1409.613	12.3264593	3.551972e-05
20.25195	+	1.3712754	2.175911	NA	-1.5351679	0.9870473	NA	-0.7872644	NA	-3.881764	-1.5012703	+	NA	NA	0.2868899	0.2874648	16	-687.5542	1409.615	12.3284016	3.548524e-05
20.41467	+	-0.5768695	1.983856	NA	NA	NA	NA	NA	1.5819960	-3.009634	-2.2096337	+	+	-2.208059	0.2868767	0.2874516	16	-687.5564	1409.620	12.3327307	3.540852e-05
18.31949	NA	0.8874826	1.668370	+	NA	0.9544801	-1.1079898	NA	NA	-3.715515	-3.8971337	NA	NA	-1.304870	0.2656785	0.2662109	13	-690.9836	1409.622	12.3348370	3.537125e-05
19.07782	+	NA	2.002089	+	NA	1.1028129	NA	-0.4296456	NA	-3.507567	-3.3851144	+	NA	NA	0.2939157	0.2945046	17	-686.3958	1409.625	12.3379526	3.531619e-05
21.19317	+	0.5010573	1.712432	+	NA	NA	NA	-1.4309172	NA	-4.188014	NA	NA	+	NA	0.2727348	0.2732814	14	-689.8539	1409.626	12.3386405	3.530404e-05
19.80467	+	-1.3941828	NA	+	NA	NA	-1.6890105	NA	NA	-4.656787	-3.9558310	NA	+	NA	0.2727338	0.2732804	14	-689.8541	1409.626	12.3389650	3.529832e-05
20.86487	+	NA	1.853569	NA	NA	NA	NA	-1.1475090	NA	-3.115769	NA	+	+	-2.028276	0.2727251	0.2732716	14	-689.8555	1409.629	12.3417855	3.524857e-05
21.64445	+	NA	2.061237	+	-1.3012441	NA	-1.7157878	0.1625669	0.4298019	-4.883751	NA	+	NA	NA	0.3009401	0.3015432	18	-685.2260	1409.633	12.3464165	3.516705e-05
19.64869	+	-0.3683655	NA	+	NA	NA	-1.5231246	-1.2561353	NA	-4.489182	-4.0347110	NA	+	NA	0.2797748	0.2803354	15	-688.7158	1409.634	12.3465154	3.516531e-05
20.98626	+	NA	2.078551	+	-1.1282348	1.1352299	NA	0.1802097	0.5972482	-4.650084	NA	NA	NA	NA	0.2797692	0.2803298	15	-688.7167	1409.635	12.3483326	3.513337e-05
21.25956	+	NA	1.835588	+	NA	NA	-1.3337278	-0.3780680	NA	-3.948048	NA	+	NA	-1.773429	0.2938709	0.2944598	17	-686.4032	1409.640	12.3528015	3.505496e-05
21.29208	+	-0.2504193	2.037346	NA	NA	0.8420599	NA	NA	NA	-4.503394	NA	NA	+	-1.722112	0.2585405	0.2590586	12	-692.1154	1409.643	12.3556593	3.500490e-05
19.16799	+	1.4641611	1.930276	+	-0.9508749	NA	NA	-1.0825544	NA	-2.541329	-3.6762148	+	NA	-2.278028	0.3079453	0.3085624	19	-684.0476	1409.647	12.3596997	3.493426e-05
20.73518	+	1.2515716	2.042920	NA	NA	NA	NA	NA	1.2770226	-3.088453	NA	+	NA	-2.038285	0.2726639	0.2732103	14	-689.8653	1409.648	12.3614646	3.490344e-05
18.76700	NA	-0.9615624	1.536337	+	-0.8353424	NA	-1.2409962	NA	NA	-3.578445	-4.1589119	NA	+	-1.534611	0.2726561	0.2732025	14	-689.8666	1409.651	12.3639812	3.485955e-05
20.91227	+	NA	1.832044	+	-1.1097900	1.0729707	NA	-0.9418186	NA	-3.312564	NA	+	+	NA	0.3008819	0.3014848	18	-685.2358	1409.653	12.3659132	3.482589e-05
20.71904	+	0.7439459	2.124929	NA	NA	0.8230880	NA	NA	NA	-4.646626	-1.2042608	NA	NA	NA	0.2514275	0.2519313	11	-693.2325	1409.654	12.3672206	3.480313e-05
21.00051	+	NA	2.128146	NA	NA	NA	-1.1092799	-0.0971787	NA	-5.182541	-1.1740069	NA	NA	-1.423999	0.2585022	0.2590202	12	-692.1215	1409.655	12.3677662	3.479364e-05
19.97662	NA	NA	1.547136	+	NA	0.9383934	NA	NA	1.4612022	-3.166236	NA	NA	+	NA	0.2514242	0.2519281	11	-693.2330	1409.655	12.3682393	3.478541e-05
18.42249	NA	-0.8016277	1.642342	+	-0.4795753	1.0604316	NA	NA	1.2610680	-3.093843	-4.1655685	NA	+	-1.643619	0.2796992	0.2802597	15	-688.7281	1409.658	12.3710611	3.473637e-05
20.38437	NA	NA	1.482519	+	-0.5617304	NA	-1.3064294	NA	1.2815341	-3.454574	NA	NA	+	NA	0.2584839	0.2590019	12	-692.1244	1409.661	12.3735354	3.469342e-05
20.62260	+	1.5083522	2.169297	NA	-1.3076337	1.0716893	NA	-0.5465570	0.7826582	-3.899091	NA	+	NA	NA	0.2867498	0.2873244	16	-687.5772	1409.661	12.3743818	3.467874e-05
18.27321	NA	1.8288160	1.615320	+	NA	0.8345681	-0.9866459	-1.2496323	NA	-3.680264	-3.9712586	NA	NA	-1.283044	0.2726182	0.2731645	14	-689.8727	1409.663	12.3761519	3.464806e-05
21.03445	+	-0.2973207	1.955323	NA	NA	NA	NA	NA	1.4764152	-3.030145	NA	+	+	-2.068682	0.2796751	0.2802355	15	-688.7320	1409.666	12.3788913	3.460064e-05
20.55656	+	1.6785396	2.043174	NA	NA	0.6967342	NA	-1.2327618	NA	-4.519336	-1.3090485	NA	NA	NA	0.2584571	0.2589751	12	-692.1286	1409.669	12.3819829	3.454719e-05
18.44406	NA	NA	NA	+	NA	0.8281187	-1.1633787	-1.0004342	1.0881821	-3.437867	-4.2538212	NA	+	NA	0.2655292	0.2660613	13	-691.0074	1409.669	12.3823889	3.454018e-05
21.01193	+	-0.2154986	2.033655	NA	NA	0.9383247	NA	NA	1.5237636	-3.361666	NA	+	+	-2.016535	0.2867052	0.2872797	16	-687.5845	1409.676	12.3890047	3.442611e-05
19.24476	+	-0.4272552	1.772370	+	NA	NA	NA	-1.1280959	0.9767365	-2.937854	-4.1051943	+	+	NA	0.3078423	0.3084592	19	-684.0651	1409.682	12.3945441	3.433090e-05
20.60343	+	NA	NA	NA	-1.4167238	0.8550937	-1.4687591	NA	1.2637805	-4.499349	-1.7602051	NA	+	NA	0.2654857	0.2660177	13	-691.0144	1409.683	12.3962764	3.430117e-05
21.31978	+	NA	2.075913	NA	NA	0.8548882	-1.1137833	NA	NA	-4.427137	NA	+	+	-1.811266	0.2796189	0.2801793	15	-688.7411	1409.684	12.3971363	3.428643e-05
21.69581	+	-0.8085516	1.743550	+	NA	NA	-1.4843955	NA	NA	-3.736633	NA	+	+	-1.946299	0.3007697	0.3013724	18	-685.2545	1409.690	12.4034695	3.417803e-05
21.07539	+	NA	2.189779	NA	NA	0.7260187	-1.1890866	-0.0376622	NA	-5.621900	-0.9663112	NA	NA	NA	0.2583726	0.2588904	12	-692.1419	1409.696	12.4086461	3.408968e-05
19.40852	+	-0.6665807	1.805234	+	-0.8344395	NA	NA	-0.8072811	0.7907849	-2.390913	-4.0729197	+	+	-2.389039	0.3218738	0.3225188	21	-681.6689	1409.696	12.4092262	3.407979e-05
20.75815	+	NA	1.763607	+	NA	NA	NA	NA	NA	-2.472767	NA	+	NA	-2.148986	0.2795781	0.2801384	15	-688.7478	1409.697	12.4103880	3.406000e-05
18.60157	NA	-0.1550699	1.516371	+	-0.3057290	NA	-1.1835957	-0.8323746	1.0716239	-3.465854	-4.2784181	NA	+	NA	0.2795713	0.2801315	15	-688.7489	1409.700	12.4126160	3.402208e-05
20.17304	+	1.4530024	2.080368	NA	-1.3601845	NA	NA	-1.0164097	NA	-3.566617	-1.6710608	+	NA	NA	0.2795685	0.2801288	15	-688.7493	1409.700	12.4135009	3.400703e-05
20.54879	+	0.4922794	1.921702	NA	NA	NA	NA	-1.3041485	NA	-4.300238	-1.8633456	NA	+	NA	0.2583496	0.2588673	12	-692.1456	1409.703	12.4159096	3.396610e-05
18.37144	NA	-1.0435059	1.572574	+	NA	0.9997556	NA	NA	NA	-3.338589	-4.1170195	NA	+	-1.579114	0.2654164	0.2659483	13	-691.0254	1409.705	12.4183455	3.392475e-05
21.51797	+	1.4801901	1.993796	+	-1.0956686	NA	-1.6806763	-0.6319780	0.6537800	-4.679652	NA	+	NA	NA	0.3077694	0.3083862	19	-684.0774	1409.706	12.4191687	3.391080e-05
18.30753	NA	NA	1.705261	+	NA	0.9117822	NA	-0.4296992	NA	-3.674209	-3.5753372	NA	NA	NA	0.2512528	0.2517563	11	-693.2598	1409.709	12.4218211	3.386585e-05
18.63547	NA	NA	1.688568	+	NA	NA	-1.0394322	NA	0.6290329	-3.677782	-3.6780089	NA	NA	-1.220328	0.2583202	0.2588379	12	-692.1502	1409.712	12.4251770	3.380907e-05
18.33886	NA	0.5544424	1.671740	+	NA	NA	NA	NA	NA	-3.444987	-3.8266824	NA	NA	NA	0.2441593	0.2446485	10	-694.3630	1409.713	12.4256339	3.380135e-05
19.62113	+	-0.6135356	NA	+	NA	0.9480973	-1.5814404	-0.6443418	1.1915947	-4.516493	-4.0481906	NA	+	NA	0.2936490	0.2942375	17	-686.4400	1409.713	12.4263042	3.379002e-05
20.54136	+	0.5163883	1.914010	NA	NA	NA	NA	-1.2715097	NA	-4.066817	-1.9615309	NA	+	-1.834459	0.2653911	0.2659230	13	-691.0294	1409.713	12.4263834	3.378869e-05
21.36320	+	NA	1.981988	NA	NA	NA	-1.0971991	-0.9807086	NA	-4.690253	NA	+	+	NA	0.2724551	0.2730011	14	-689.8989	1409.716	12.4286171	3.375097e-05
20.72475	+	1.3521339	2.122819	NA	NA	0.9256120	NA	NA	1.3199694	-3.419435	NA	+	NA	-1.985089	0.2794967	0.2800568	15	-688.7610	1409.724	12.4368323	3.361262e-05
20.18870	+	1.6221097	2.187292	NA	-1.4737078	0.9921860	NA	-0.4955184	0.7360910	-3.321615	-1.5764791	+	NA	-2.278836	0.3006642	0.3012667	18	-685.2722	1409.726	12.4387474	3.358045e-05
20.99717	+	NA	1.628297	+	NA	NA	NA	-1.4684056	NA	-2.899451	NA	+	+	NA	0.2865519	0.2871261	16	-687.6097	1409.726	12.4392802	3.357150e-05
20.21440	+	NA	2.143998	NA	-1.4811568	NA	NA	-0.1598512	NA	-3.685277	-1.5607839	+	NA	NA	0.2724205	0.2729664	14	-689.9045	1409.727	12.4397706	3.356327e-05
19.49837	+	-1.2863566	1.896044	+	-0.8816738	NA	NA	NA	1.0071392	-2.986082	-3.9332293	+	+	NA	0.3076946	0.3083112	19	-684.0900	1409.731	12.4444512	3.348482e-05
18.45633	NA	-0.1051687	1.533764	+	-0.6333046	0.9216061	-1.1411402	-0.9546426	NA	-3.743710	-4.1316632	NA	+	NA	0.2794639	0.2800239	15	-688.7663	1409.734	12.4475011	3.343379e-05
18.44791	NA	1.6950002	1.609887	+	-0.4871321	NA	-1.1425977	-1.2025556	NA	-3.743441	-3.9253505	NA	NA	NA	0.2653183	0.2658500	13	-691.0410	1409.737	12.4495804	3.339905e-05
21.70951	+	0.0656420	1.756650	+	NA	NA	-1.4020912	-0.8077482	1.1330492	-3.778757	NA	+	+	-1.903724	0.3147047	0.3153354	20	-682.8993	1409.742	12.4552128	3.330513e-05
20.10880	NA	NA	1.492877	+	NA	NA	-1.1603948	NA	NA	-3.813400	NA	NA	NA	NA	0.2369735	0.2374484	9	-695.4701	1409.744	12.4567711	3.327919e-05
18.17935	NA	1.2913440	1.773053	+	NA	1.0336850	NA	NA	1.1147574	-3.224618	-3.8546478	NA	NA	-1.473310	0.2652800	0.2658116	13	-691.0471	1409.749	12.4617803	3.319594e-05
21.14143	+	1.7270627	1.965550	+	NA	0.9853389	-1.5079359	-0.8033621	0.9366441	-4.733203	NA	+	NA	NA	0.3076375	0.3082540	19	-684.0997	1409.751	12.4637525	3.316322e-05
21.09622	+	NA	1.908119	+	NA	0.9522615	-1.3448450	-0.2394781	NA	-4.253267	NA	+	NA	-1.703711	0.3005691	0.3011714	18	-685.2881	1409.758	12.4705700	3.305037e-05
21.14015	+	0.1867800	1.892008	+	-1.0911826	1.0516045	NA	-0.8241226	NA	-4.497225	NA	NA	+	NA	0.2864478	0.2870218	16	-687.6267	1409.760	12.4734187	3.300333e-05
20.88212	+	0.5745940	1.862165	+	-1.3301836	NA	NA	NA	NA	-2.423415	NA	+	NA	-2.422313	0.2934938	0.2940819	17	-686.4657	1409.765	12.4777222	3.293239e-05
21.60535	+	0.0248617	1.886063	+	NA	0.9812891	-1.5393239	-0.6229905	1.2001287	-4.695715	NA	+	+	NA	0.3146342	0.3152647	20	-682.9113	1409.766	12.4793086	3.290628e-05
18.96446	+	1.6068972	1.858882	+	NA	NA	NA	-1.5100923	NA	-3.024273	-3.7436522	+	NA	NA	0.2934727	0.2940608	17	-686.4692	1409.772	12.4847051	3.281761e-05
20.82715	+	NA	2.033282	NA	NA	NA	NA	NA	NA	-3.675259	NA	+	NA	NA	0.2510338	0.2515369	11	-693.2940	1409.777	12.4902457	3.272682e-05
19.19497	+	NA	1.951534	+	NA	NA	NA	NA	0.5541470	-2.696025	-3.5187186	+	NA	-2.057894	0.2934466	0.2940347	17	-686.4735	1409.780	12.4933415	3.267620e-05
21.45183	+	NA	NA	+	NA	NA	-1.5523674	-1.2516325	NA	-4.651872	NA	NA	+	NA	0.2651685	0.2656999	13	-691.0649	1409.784	12.4972877	3.261179e-05
20.57208	+	NA	2.085650	NA	-1.4174518	NA	NA	0.1327887	0.4591526	-3.128714	NA	+	NA	-2.166506	0.2793020	0.2798617	15	-688.7926	1409.787	12.5000750	3.256637e-05
21.30362	+	1.7745370	1.884257	+	NA	NA	-1.4967353	-1.0036840	0.8803080	-4.425293	NA	+	NA	NA	0.3004762	0.3010783	18	-685.3036	1409.789	12.5016525	3.254070e-05
21.77839	+	0.0643239	1.806216	+	NA	NA	-1.5285732	-0.8191849	1.1448678	-4.390709	NA	+	+	NA	0.3075168	0.3081331	19	-684.1201	1409.792	12.5045491	3.249360e-05
18.44807	NA	-0.2049073	1.571479	+	-0.4227714	0.9592771	-1.1626210	-0.6135433	1.1147163	-3.531182	-4.2166121	NA	+	NA	0.2863504	0.2869242	16	-687.6427	1409.792	12.5053648	3.248035e-05
20.66285	+	NA	2.228362	NA	-1.4907825	1.1099133	NA	0.2590941	0.5599599	-4.024900	NA	+	NA	NA	0.2792833	0.2798429	15	-688.7957	1409.793	12.5061469	3.246765e-05
21.08823	+	0.6569457	1.974718	NA	NA	0.7655237	NA	-1.1235409	NA	-4.612556	NA	NA	+	NA	0.2580542	0.2585713	12	-692.1922	1409.796	12.5091113	3.241956e-05
18.53273	NA	-0.9503447	1.600463	+	-0.3444060	NA	NA	NA	1.2698620	-3.121601	-4.1642382	NA	+	NA	0.2651308	0.2656621	13	-691.0709	1409.796	12.5092839	3.241677e-05
21.19838	+	NA	1.732107	+	-0.9108295	NA	NA	-0.8703749	0.8090752	-2.409838	NA	+	+	-2.361037	0.3074664	0.3080825	19	-684.1286	1409.809	12.5216001	3.221775e-05
20.27977	+	NA	1.883988	NA	NA	NA	NA	-1.2794171	NA	-3.107230	-2.0884632	+	+	-2.154615	0.2792322	0.2797918	15	-688.8039	1409.810	12.5227120	3.219985e-05
19.20102	+	0.9622853	2.160231	+	-1.0671277	1.3055502	NA	NA	0.6517011	-3.527789	-3.4416621	+	NA	NA	0.3074578	0.3080739	19	-684.1300	1409.811	12.5244992	3.217109e-05
21.47290	+	0.2283552	1.674919	+	NA	NA	-1.3186163	-1.2392030	NA	-3.627575	NA	+	+	-1.924346	0.3074547	0.3080708	19	-684.1306	1409.813	12.5255431	3.215430e-05
20.69673	+	0.8474849	2.116495	NA	NA	0.7882951	NA	NA	NA	-4.408593	-1.3001036	NA	NA	-1.770611	0.2580001	0.2585171	12	-692.2007	1409.813	12.5261553	3.214446e-05
21.96930	+	-0.1825016	1.913284	+	-1.0712477	NA	-1.7074459	-0.4626023	0.9174744	-4.640617	NA	+	+	NA	0.3144959	0.3151261	20	-682.9349	1409.814	12.5265115	3.213873e-05
20.92294	+	1.4630297	2.216427	NA	NA	NA	-1.3074783	NA	1.3949260	-4.903658	-1.3176696	+	NA	NA	0.2791954	0.2797549	15	-688.8099	1409.822	12.5346750	3.200782e-05
20.76400	+	0.1897741	2.063567	NA	-1.4926618	1.0606489	NA	-0.6894973	NA	-3.822704	NA	+	+	NA	0.2862241	0.2867977	16	-687.6634	1409.834	12.5467584	3.181502e-05
21.48509	+	0.1340439	1.811339	+	-0.8374421	NA	NA	-0.6952051	1.0355639	-3.688024	NA	NA	+	-2.078629	0.2932765	0.2938642	17	-686.5017	1409.837	12.5496691	3.176875e-05
21.56704	+	NA	NA	+	-1.0274416	NA	-1.7223541	-0.9094422	NA	-4.696979	NA	NA	+	NA	0.2720786	0.2726238	14	-689.9594	1409.837	12.5496878	3.176845e-05
20.10825	+	1.6942911	2.088721	NA	-1.3084211	NA	NA	-0.7349377	0.6963626	-2.995974	-1.7496174	+	NA	-2.308872	0.2932763	0.2938641	17	-686.5017	1409.837	12.5497287	3.176781e-05
20.13473	NA	NA	1.516942	+	-0.6454793	0.9203261	-1.2585229	NA	1.2667663	-3.526090	NA	NA	+	NA	0.2650015	0.2655326	13	-691.0915	1409.837	12.5504593	3.175620e-05
21.76742	+	-0.8221226	1.794289	+	NA	NA	-1.6150299	NA	NA	-4.361820	NA	+	+	NA	0.2932546	0.2938422	17	-686.5053	1409.844	12.5569360	3.165353e-05
19.66674	+	NA	2.123379	+	NA	1.1123528	-1.3817797	0.1758317	0.5772406	-4.459404	-3.3889093	+	NA	-1.646354	0.3143969	0.3150269	20	-682.9518	1409.847	12.5603125	3.160014e-05
20.61163	+	NA	2.127695	NA	NA	NA	NA	0.0735139	0.9831832	-4.433136	-1.2655070	NA	NA	NA	0.2507812	0.2512838	11	-693.3335	1409.856	12.5691497	3.146082e-05
19.34240	+	-0.5285128	1.801686	+	-0.8638388	NA	NA	-1.1440453	NA	-2.957865	-3.9316042	+	+	NA	0.3073065	0.3079224	19	-684.1556	1409.863	12.5755913	3.135965e-05
18.49590	NA	1.2443423	1.712054	+	-0.5307533	NA	-1.2751393	NA	0.9411154	-3.602600	-3.8765150	NA	NA	NA	0.2649209	0.2654518	13	-691.1043	1409.863	12.5761174	3.135140e-05
20.74417	+	-0.5510229	1.982598	NA	NA	NA	NA	NA	NA	-4.154710	-1.8636061	NA	+	-1.882928	0.2578256	0.2583423	12	-692.2282	1409.868	12.5811785	3.127217e-05
19.34797	+	-0.6969059	1.952306	+	-0.8757082	1.2135722	NA	-0.6041692	0.8580873	-3.356089	-3.8813392	+	+	NA	0.3213742	0.3220182	21	-681.7550	1409.869	12.5815473	3.126640e-05
18.41737	NA	NA	1.765715	+	-0.7435258	1.0042752	NA	NA	NA	-3.554038	-3.5600862	NA	NA	-1.433700	0.2578224	0.2583391	12	-692.2287	1409.869	12.5821937	3.125630e-05
18.55716	NA	-1.1657025	1.533006	+	NA	NA	NA	NA	NA	-3.250600	-4.1612411	NA	+	-1.647830	0.2577972	0.2583138	12	-692.2327	1409.877	12.5901498	3.113221e-05
20.90542	+	NA	1.924635	NA	NA	NA	NA	NA	NA	-2.945702	NA	+	+	-2.125815	0.2648696	0.2654004	13	-691.1124	1409.879	12.5924448	3.109650e-05
19.15756	+	NA	1.892335	+	NA	NA	NA	-0.5143239	NA	-2.696013	-3.5123429	+	NA	-2.033395	0.2931404	0.2937279	17	-686.5242	1409.882	12.5947258	3.106106e-05
21.24690	+	NA	1.938575	NA	NA	NA	-0.9757880	-0.9531902	NA	-4.117936	NA	+	+	-1.811614	0.2790082	0.2795673	15	-688.8403	1409.882	12.5954459	3.104987e-05
18.98519	+	1.0299521	2.076398	+	NA	1.2210954	NA	NA	0.9639506	-3.410474	-3.5818597	+	NA	NA	0.3001504	0.3007519	18	-685.3581	1409.898	12.6105996	3.081550e-05
20.16668	NA	NA	1.428503	+	NA	0.7825536	-1.1142996	-0.7185469	1.2468890	-3.492978	NA	NA	+	NA	0.2648080	0.2653386	13	-691.1223	1409.899	12.6120767	3.079275e-05
20.24004	NA	NA	1.422608	+	NA	NA	NA	-1.0611055	1.1317907	-3.168661	NA	NA	+	NA	0.2506315	0.2511338	11	-693.3569	1409.903	12.6159006	3.073394e-05
21.16952	+	NA	2.248731	NA	NA	0.8258536	-1.0966281	NA	0.8659519	-5.239238	NA	+	NA	NA	0.2718698	0.2724147	14	-689.9930	1409.904	12.6167880	3.072030e-05
20.48977	+	NA	2.060318	NA	NA	0.8210009	NA	-0.7536282	1.4333928	-3.918347	-1.9897736	+	+	NA	0.2860031	0.2865763	16	-687.6996	1409.906	12.6191990	3.068329e-05
21.54704	+	0.0269640	1.835370	+	NA	0.9426190	-1.4173134	-0.6194200	1.1866953	-4.095034	NA	+	+	-1.830609	0.3212635	0.3219073	21	-681.7741	1409.907	12.6197133	3.067540e-05
21.53884	+	0.2293715	1.724067	+	NA	NA	-1.4455701	-1.2555876	NA	-4.244738	NA	+	+	NA	0.3001157	0.3007171	18	-685.3639	1409.909	12.6222166	3.063703e-05
21.12719	+	-0.6147632	1.880863	+	-1.1865086	1.1290713	NA	NA	0.9542694	-2.768029	NA	+	+	-2.348904	0.3142144	0.3148440	20	-682.9830	1409.910	12.6225919	3.063128e-05
21.22556	+	1.8330036	1.839456	+	NA	NA	-1.3736503	-0.9979056	0.8601106	-3.834910	NA	+	NA	-1.838262	0.3071671	0.3077827	19	-684.1791	1409.910	12.6226866	3.062983e-05
20.54293	+	1.7631972	2.036348	NA	NA	0.6649124	NA	-1.2100578	NA	-4.288418	-1.3910175	NA	NA	-1.736427	0.2647729	0.2653035	13	-691.1278	1409.910	12.6232271	3.062156e-05
20.30616	NA	NA	1.505651	+	NA	NA	NA	NA	1.4593258	-2.963655	NA	NA	+	-1.674228	0.2505814	0.2510836	11	-693.3647	1409.919	12.6315397	3.049455e-05
21.00604	+	0.4854428	2.037401	NA	NA	0.6878056	-1.1911628	-0.9475682	NA	-5.291772	-1.5321667	NA	+	NA	0.2718139	0.2723585	14	-690.0020	1409.922	12.6347824	3.044514e-05
20.72017	+	NA	2.057411	NA	NA	NA	NA	NA	0.8312394	-3.357674	NA	+	NA	-1.899161	0.2647199	0.2652504	13	-691.1363	1409.927	12.6401109	3.036414e-05
19.15439	+	NA	NA	+	NA	NA	NA	-1.6175643	NA	-3.526130	-4.0129516	NA	+	NA	0.2647181	0.2652486	13	-691.1366	1409.928	12.6406604	3.035580e-05
21.08508	+	NA	2.141294	NA	NA	NA	-1.0118808	NA	0.8186257	-4.456138	NA	+	NA	-1.641761	0.2717834	0.2723280	14	-690.0069	1409.932	12.6445690	3.029653e-05
20.44020	NA	NA	1.384045	+	NA	NA	-1.0797630	-0.8380907	1.2096045	-3.319889	NA	NA	+	-1.462112	0.2647050	0.2652355	13	-691.1386	1409.932	12.6448344	3.029251e-05
20.98721	+	1.6357382	1.892013	+	-0.7543008	NA	NA	-0.9230621	0.7856188	-3.999300	NA	NA	NA	NA	0.2788427	0.2794014	15	-688.8672	1409.936	12.6491560	3.022713e-05
21.16778	+	1.8957651	2.131790	NA	NA	NA	-1.2133965	-0.7804278	1.1776598	-4.850915	NA	+	NA	NA	0.2788223	0.2793810	15	-688.8705	1409.943	12.6557719	3.012730e-05
20.78078	+	1.5270436	2.177256	NA	NA	NA	-1.1789422	NA	1.3703103	-4.319015	-1.4216074	+	NA	-1.842403	0.2858899	0.2864628	16	-687.7182	1409.943	12.6563182	3.011907e-05
18.52436	NA	NA	1.725081	+	NA	NA	NA	NA	0.6756370	-3.372448	-3.6478703	NA	NA	-1.402979	0.2504948	0.2509968	11	-693.3782	1409.946	12.6585874	3.008492e-05
21.03047	+	0.4738100	1.781370	+	NA	0.9047654	NA	-1.2708621	NA	-4.459981	NA	NA	+	NA	0.2788037	0.2793624	15	-688.8735	1409.949	12.6617962	3.003669e-05
20.58658	+	NA	1.877276	+	NA	1.0641835	NA	NA	NA	-3.342427	NA	+	NA	NA	0.2788034	0.2793621	15	-688.8735	1409.949	12.6618852	3.003535e-05
21.17145	+	NA	1.803494	+	NA	NA	NA	NA	1.3633559	-2.906994	NA	+	+	NA	0.2858502	0.2864230	16	-687.7247	1409.956	12.6693126	2.992402e-05
18.37705	NA	-1.0010308	1.627106	+	-0.7712093	1.0906312	NA	NA	NA	-3.463005	-3.9818516	NA	+	NA	0.2646123	0.2651426	13	-691.1534	1409.961	12.6743397	2.984890e-05
20.72302	+	NA	2.072775	NA	NA	0.8285562	NA	NA	NA	-3.521534	NA	+	NA	-1.930481	0.2645957	0.2651259	13	-691.1560	1409.967	12.6796360	2.976996e-05
20.81925	+	NA	1.700132	+	NA	0.9244279	NA	-1.3119896	NA	-3.174181	NA	+	+	NA	0.2928801	0.2934670	17	-686.5673	1409.968	12.6808899	2.975130e-05
18.65803	NA	NA	1.710616	+	-0.5802128	NA	-1.1565491	NA	0.4897440	-3.810440	-3.6063310	NA	NA	NA	0.2575049	0.2580210	12	-692.2787	1409.969	12.6822628	2.973088e-05
20.59907	+	1.3418318	1.878409	+	-1.2078525	1.0504863	NA	-0.9115624	NA	-2.792220	NA	+	NA	-2.274916	0.3069887	0.3076039	19	-684.2093	1409.970	12.6829461	2.972073e-05
20.73058	+	NA	1.760992	+	NA	1.0447353	NA	NA	NA	-2.555269	NA	+	+	-2.200550	0.2928629	0.2934498	17	-686.5701	1409.974	12.6865856	2.966669e-05
20.90064	+	NA	1.988587	+	NA	1.0013930	NA	-0.0388406	0.7966848	-4.628096	NA	NA	NA	NA	0.2716402	0.2721846	14	-690.0299	1409.978	12.6905677	2.960768e-05
20.76825	+	-0.6038203	1.992512	NA	NA	NA	NA	NA	NA	-4.397476	-1.7436119	NA	+	NA	0.2503916	0.2508934	11	-693.3943	1409.978	12.6908102	2.960409e-05
18.30045	NA	1.6463933	1.661356	+	-0.6080050	0.9243826	-1.1216010	-1.0039691	NA	-3.814247	-3.8631808	NA	NA	NA	0.2716228	0.2721671	14	-690.0327	1409.983	12.6961561	2.952507e-05
18.42030	NA	2.0259086	1.635452	+	NA	NA	-1.0531933	-1.0786230	0.8292931	-3.473681	-4.0185303	NA	NA	-1.334077	0.2716069	0.2721512	14	-690.0352	1409.988	12.7012676	2.944971e-05
18.46844	NA	NA	NA	+	NA	NA	NA	-1.3647917	0.9640036	-3.099968	-4.2234699	NA	+	NA	0.2503460	0.2508476	11	-693.4014	1409.992	12.7050584	2.939394e-05
21.21853	+	-0.6114060	1.875433	+	NA	1.0403240	NA	NA	NA	-4.607740	NA	NA	+	NA	0.2715862	0.2721304	14	-690.0386	1409.995	12.7079270	2.935181e-05
21.30393	+	-0.5772883	1.855235	+	NA	0.9925646	NA	NA	NA	-4.355038	NA	NA	+	-1.835428	0.2786543	0.2792127	15	-688.8977	1409.997	12.7102754	2.931737e-05
20.69459	+	0.5506639	1.993731	+	-1.3428606	1.2136704	NA	NA	NA	-3.416384	NA	+	NA	NA	0.2927903	0.2933771	17	-686.5821	1409.998	12.7105982	2.931263e-05
21.33287	+	NA	NA	+	-1.1758700	NA	-1.7471858	NA	NA	-4.925590	NA	NA	NA	NA	0.2574109	0.2579268	12	-692.2936	1409.999	12.7118893	2.929372e-05
18.98785	+	0.5488593	1.879342	+	NA	NA	NA	NA	NA	-2.392460	-3.7144069	+	NA	-2.207037	0.2927817	0.2933684	17	-686.5836	1410.000	12.7134562	2.927078e-05
19.18451	+	-1.4909619	1.759510	+	NA	NA	NA	NA	NA	-2.797680	-3.9590799	+	+	NA	0.2927700	0.2933567	17	-686.5855	1410.004	12.7173165	2.921433e-05
20.80379	+	NA	2.091528	NA	NA	NA	NA	NA	0.8819900	-3.813898	NA	+	NA	NA	0.2573899	0.2579057	12	-692.2969	1410.006	12.7185251	2.919669e-05
20.45485	+	-0.4926945	2.057331	NA	NA	0.8647915	NA	NA	1.6174076	-3.332843	-2.0887133	+	+	-2.148168	0.2927512	0.2933379	17	-686.5886	1410.011	12.7235369	2.912361e-05
18.41795	NA	0.9772096	1.720742	+	-0.8965239	1.0204806	-1.1829946	NA	NA	-3.739776	-3.8120818	NA	NA	-1.376464	0.2715370	0.2720811	14	-690.0465	1410.011	12.7237432	2.912061e-05
20.81124	+	1.2663635	2.161896	NA	NA	0.9553911	NA	NA	1.3423990	-3.923544	NA	+	NA	NA	0.2715343	0.2720784	14	-690.0469	1410.012	12.7245932	2.910823e-05
21.11766	+	0.4927906	1.762710	+	NA	0.8593319	NA	-1.2539211	NA	-4.212350	NA	NA	+	-1.811185	0.2856810	0.2862534	16	-687.7524	1410.012	12.7247626	2.910577e-05
20.77416	+	0.2010939	1.956303	NA	-1.1936808	NA	NA	-0.5661355	0.9148988	-2.940100	NA	+	+	-2.237811	0.2927067	0.2932933	17	-686.5960	1410.025	12.7382610	2.890999e-05
20.94216	+	NA	1.890794	NA	NA	NA	NA	-1.2063126	NA	-3.624658	NA	+	+	NA	0.2643931	0.2649229	13	-691.1883	1410.031	12.7440808	2.882599e-05
18.50259	NA	NA	1.752701	+	-0.6578858	0.9494077	-1.0996153	NA	0.4531046	-3.893915	-3.5365495	NA	NA	NA	0.2643738	0.2649036	13	-691.1913	1410.037	12.7502188	2.873766e-05
19.57805	+	-0.4138109	NA	+	NA	0.8906491	-1.5297080	-1.0966359	NA	-4.744145	-3.9682841	NA	+	NA	0.2855978	0.2861701	16	-687.7660	1410.039	12.7520112	2.871191e-05
18.36516	NA	NA	1.761581	+	NA	0.9392284	NA	NA	0.6589103	-3.472085	-3.5863119	NA	NA	-1.326248	0.2572745	0.2577900	12	-692.3151	1410.042	12.7548816	2.867074e-05
20.62803	+	NA	2.073409	NA	NA	NA	NA	-0.3128295	NA	-4.432196	-1.3358157	NA	NA	-1.639528	0.2501584	0.2506597	11	-693.4307	1410.051	12.7635977	2.854606e-05
20.69850	+	1.0103574	1.986317	+	-1.2465027	1.1580384	NA	NA	0.7111919	-2.861735	NA	+	NA	-2.289576	0.3067474	0.3073621	19	-684.2500	1410.051	12.7643993	2.853462e-05
20.92021	+	NA	1.899912	+	-1.1779323	NA	NA	NA	0.3803356	-2.662802	NA	+	NA	-2.278554	0.2926222	0.2932086	17	-686.6099	1410.053	12.7662217	2.850863e-05
20.06567	NA	1.2580784	1.543788	+	NA	NA	-1.2448980	NA	1.2511478	-3.504069	NA	NA	NA	NA	0.2501391	0.2506404	11	-693.4337	1410.057	12.7696081	2.846040e-05
21.07360	+	1.7851949	1.919598	+	NA	0.9476141	-1.3894265	-0.8052944	0.9150864	-4.154646	NA	+	NA	-1.763817	0.3137817	0.3144105	20	-683.0568	1410.057	12.7701836	2.845221e-05
21.20948	+	0.0659845	1.915518	+	-0.8850929	1.0716208	NA	-0.5100320	1.0510447	-4.274820	NA	NA	+	NA	0.2926083	0.2931947	17	-686.6122	1410.058	12.7708146	2.844324e-05
21.09913	+	-0.2727854	2.075397	NA	NA	0.9676186	NA	NA	1.5424058	-3.873719	NA	+	+	NA	0.2784649	0.2790230	15	-688.9284	1410.059	12.7716853	2.843086e-05
21.07830	+	NA	2.152907	NA	NA	0.7947275	-0.9924730	NA	NA	-4.588178	NA	+	NA	-1.679048	0.2713794	0.2719232	14	-690.0718	1410.061	12.7743582	2.839289e-05
18.57731	NA	NA	1.721113	+	-0.6699236	NA	NA	NA	NA	-3.448458	-3.6362634	NA	NA	-1.510711	0.2501088	0.2506100	11	-693.4384	1410.066	12.7790840	2.832588e-05
19.81265	+	NA	2.064379	+	NA	NA	-1.4768793	-0.0756096	0.5305335	-4.650204	-3.4213976	+	NA	NA	0.2996354	0.3002358	18	-685.4442	1410.070	12.7827527	2.827396e-05
21.30605	+	0.2614772	1.796940	+	-0.9311499	NA	NA	-1.0726722	NA	-4.181424	NA	NA	+	NA	0.2784232	0.2789811	15	-688.9352	1410.072	12.7852352	2.823889e-05
20.82564	+	1.1604641	2.080654	NA	NA	NA	NA	NA	1.2985081	-3.595249	NA	+	NA	NA	0.2642513	0.2647808	13	-691.2108	1410.076	12.7891927	2.818307e-05
20.61045	+	NA	NA	NA	-1.6621439	NA	-1.5173866	NA	NA	-4.584102	-1.7313286	NA	+	NA	0.2500759	0.2505770	11	-693.4436	1410.076	12.7893357	2.818105e-05
18.48031	NA	NA	1.724740	+	NA	0.8797119	-0.9829107	NA	0.6159004	-3.754501	-3.6187125	NA	NA	-1.158391	0.2642448	0.2647743	13	-691.2119	1410.078	12.7912644	2.815389e-05
21.07226	+	NA	1.911016	+	NA	NA	NA	-0.2166665	0.7323639	-4.347478	NA	NA	NA	NA	0.2642421	0.2647716	13	-691.2123	1410.079	12.7921083	2.814201e-05
19.84274	+	-0.7262113	NA	+	-1.0638551	1.0178380	-1.7123399	-0.6289314	NA	-4.867301	-3.8204130	NA	+	NA	0.2925382	0.2931245	17	-686.6238	1410.081	12.7939902	2.811554e-05
21.09670	+	NA	1.730755	+	-0.9495314	NA	NA	-1.1737912	NA	-2.979554	NA	+	+	NA	0.2925334	0.2931196	17	-686.6246	1410.083	12.7956029	2.809288e-05
21.15408	+	NA	1.699129	+	NA	NA	NA	-1.1316162	1.0235206	-2.957190	NA	+	+	NA	0.2925293	0.2931155	17	-686.6253	1410.084	12.7969576	2.807386e-05
18.37035	NA	1.1713295	1.732157	+	NA	NA	NA	NA	1.0906446	-3.138892	-3.8968831	NA	NA	-1.543373	0.2571379	0.2576532	12	-692.3366	1410.085	12.7979115	2.806047e-05
20.17962	NA	NA	1.365189	+	NA	NA	NA	-1.4406476	NA	-3.396920	NA	NA	+	NA	0.2429402	0.2434271	10	-694.5516	1410.090	12.8027239	2.799304e-05
21.15944	+	NA	NA	+	-1.2489559	0.9430540	-1.7292011	NA	NA	-5.184342	NA	NA	NA	NA	0.2641473	0.2646767	13	-691.2273	1410.109	12.8222484	2.772109e-05
21.52506	+	-0.7001141	1.791295	+	NA	NA	NA	NA	NA	-4.061055	NA	NA	+	-1.926613	0.2712285	0.2717720	14	-690.0960	1410.110	12.8228094	2.771332e-05
21.37405	+	NA	NA	+	NA	0.8177545	-1.6067803	-0.7194531	1.2203023	-4.611371	NA	NA	+	NA	0.2783017	0.2788594	15	-688.9549	1410.112	12.8246198	2.768824e-05
19.97035	NA	1.7911538	1.405794	+	NA	NA	-1.0841110	-1.5216290	NA	-3.693911	NA	NA	NA	NA	0.2499252	0.2504260	11	-693.4671	1410.123	12.8363578	2.752622e-05
20.80884	+	NA	2.106879	NA	NA	0.8630239	NA	NA	NA	-3.989612	NA	+	NA	NA	0.2570141	0.2575292	12	-692.3561	1410.124	12.8368889	2.751891e-05
18.60935	NA	-0.9356447	1.595599	+	-0.3937065	NA	NA	NA	1.2639648	-3.000184	-4.2206690	NA	+	-1.708009	0.2711806	0.2717240	14	-690.1037	1410.125	12.8381870	2.750105e-05
21.36661	+	0.1984283	1.796251	+	NA	0.9306034	-1.4520483	-1.0888400	NA	-4.527904	NA	+	+	NA	0.3065280	0.3071422	19	-684.2870	1410.125	12.8384502	2.749743e-05
20.97378	+	NA	1.777863	+	NA	0.9686105	NA	-0.9507407	1.0759590	-3.247602	NA	+	+	NA	0.2994647	0.3000648	18	-685.4727	1410.127	12.8397642	2.747937e-05
21.09282	+	0.7001649	1.963609	NA	NA	0.7398925	NA	-1.0979229	NA	-4.394990	NA	NA	+	-1.686989	0.2640877	0.2646169	13	-691.2368	1410.128	12.8412075	2.745955e-05
20.89301	+	NA	1.995151	NA	NA	0.8860679	NA	NA	NA	-3.262063	NA	+	+	-2.075568	0.2711551	0.2716985	14	-690.1078	1410.133	12.8463634	2.738885e-05
20.06068	NA	NA	1.534425	+	NA	0.9072142	NA	NA	1.4697200	-3.045705	NA	NA	+	-1.611273	0.2569748	0.2574898	12	-692.3622	1410.136	12.8492682	2.734910e-05
21.19075	+	NA	NA	NA	NA	NA	-1.3162509	NA	1.6155739	-4.294430	NA	NA	+	NA	0.2427739	0.2432604	10	-694.5773	1410.141	12.8541327	2.728266e-05
18.31731	NA	NA	NA	+	NA	0.8114891	NA	-1.5518171	NA	-3.359586	-4.1308321	NA	+	NA	0.2498523	0.2503529	11	-693.4785	1410.146	12.8591127	2.721481e-05
18.21102	NA	0.7404298	1.708813	+	NA	1.0107493	NA	NA	NA	-3.424987	-3.8297197	NA	NA	-1.477093	0.2569280	0.2574428	12	-692.3696	1410.151	12.8640306	2.714797e-05
21.40955	+	NA	NA	+	-1.1562568	0.9108644	-1.7471563	-0.7205838	NA	-4.955102	NA	NA	+	NA	0.2781576	0.2787150	15	-688.9782	1410.158	12.8713298	2.704908e-05
20.95884	+	1.5464229	2.286316	NA	NA	0.8756181	-1.2847750	NA	1.4290042	-5.187353	-1.1611647	+	NA	NA	0.2852314	0.2858030	16	-687.8260	1410.159	12.8719753	2.704035e-05
21.25198	+	NA	1.980639	+	-1.0860177	NA	NA	0.0492432	0.5431505	-4.096985	NA	NA	NA	-1.924695	0.2781310	0.2786883	15	-688.9826	1410.167	12.8799631	2.693257e-05
20.74458	+	NA	2.026846	+	-1.1823425	1.1568022	NA	NA	0.4140455	-3.603572	NA	+	NA	NA	0.2922758	0.2928615	17	-686.6672	1410.168	12.8807918	2.692141e-05
21.08416	+	NA	1.847906	+	-1.2431776	NA	NA	NA	NA	-2.930460	NA	+	+	NA	0.2851891	0.2857606	16	-687.8330	1410.173	12.8858306	2.685367e-05
19.84259	+	NA	NA	+	-1.1097123	1.0113183	-1.6604526	NA	NA	-5.117484	-3.1516762	NA	NA	NA	0.2710277	0.2715708	14	-690.1282	1410.174	12.8872736	2.683430e-05
20.87898	+	NA	1.861016	+	-1.2045272	NA	NA	-0.3022916	NA	-2.652502	NA	+	NA	-2.275540	0.2922289	0.2928145	17	-686.6750	1410.183	12.8962794	2.671374e-05
21.12601	+	-0.3595406	1.995822	NA	NA	NA	NA	NA	1.4940257	-3.545046	NA	+	+	NA	0.2709851	0.2715282	14	-690.1351	1410.188	12.9009310	2.665168e-05
20.83896	+	NA	2.030800	NA	NA	NA	-1.1130502	NA	NA	-4.087677	-1.6824194	+	+	-1.977569	0.2780607	0.2786179	15	-688.9940	1410.190	12.9027542	2.662740e-05
20.25769	+	-0.1221765	2.104006	NA	-1.5806464	0.9944795	NA	-0.7168676	NA	-3.844617	-2.1001662	+	+	NA	0.2921996	0.2927851	17	-686.6798	1410.193	12.9059787	2.658450e-05
19.21440	+	NA	1.986770	+	NA	NA	NA	NA	0.6158885	-3.204210	-3.4693536	+	NA	NA	0.2851233	0.2856947	16	-687.8437	1410.194	12.9073581	2.656617e-05
19.28132	+	0.5207231	2.023277	+	-1.1287398	NA	NA	NA	NA	-3.085125	-3.5042845	+	NA	NA	0.2921841	0.2927696	17	-686.6824	1410.198	12.9110910	2.651663e-05
20.61993	+	1.5679819	2.060169	NA	-1.1199895	NA	NA	-0.7956800	0.7393578	-3.562611	NA	+	NA	NA	0.2780083	0.2785654	15	-689.0025	1410.207	12.9197441	2.640216e-05
21.31122	+	0.1980519	1.745945	+	NA	0.8918452	-1.3293706	-1.0797382	NA	-3.920640	NA	+	+	-1.855857	0.3133366	0.3139645	20	-683.1326	1410.209	12.9218951	2.637378e-05
19.19989	+	NA	NA	+	-1.2512117	1.1746102	-1.6552273	NA	NA	-2.959972	-3.8135441	+	+	NA	0.2992176	0.2998172	18	-685.5139	1410.209	12.9223024	2.636841e-05
18.31971	NA	2.0000810	1.661083	+	NA	NA	NA	-1.2650003	0.7780452	-3.203289	-3.9668530	NA	NA	-1.494166	0.2638240	0.2643527	13	-691.2787	1410.212	12.9250368	2.633238e-05
20.22809	+	NA	2.249620	NA	-1.6652228	1.0441129	NA	0.3676020	0.4974043	-3.473455	-1.4624240	+	NA	-2.226610	0.2921394	0.2927249	17	-686.6898	1410.213	12.9258659	2.632146e-05
18.46137	NA	-0.0132246	1.504963	+	-0.3498667	NA	NA	-1.4036847	NA	-3.377483	-4.1470509	NA	+	NA	0.2638172	0.2643459	13	-691.2798	1410.214	12.9272018	2.630389e-05
19.88648	+	-0.6330947	NA	+	-0.9206398	NA	-1.6803571	-0.8711039	NA	-4.564251	-3.9149552	NA	+	NA	0.2850613	0.2856325	16	-687.8539	1410.215	12.9276714	2.629771e-05
19.16099	+	NA	NA	+	NA	NA	NA	-1.2847647	1.0380277	-3.273198	-4.0840154	NA	+	NA	0.2708999	0.2714427	14	-690.1487	1410.215	12.9283081	2.628934e-05
19.17638	+	NA	1.920192	+	NA	NA	NA	-0.6029075	NA	-3.205259	-3.4589952	+	NA	NA	0.2850476	0.2856188	16	-687.8561	1410.219	12.9321669	2.623867e-05
20.12601	NA	NA	1.535931	+	-0.8564498	NA	-1.2338754	NA	NA	-3.843978	NA	NA	NA	NA	0.2425036	0.2429896	10	-694.6190	1410.225	12.9376333	2.616705e-05
21.04386	+	NA	2.257963	NA	NA	0.7884700	-1.1872371	0.5650088	1.1502095	-5.250439	-1.0157462	NA	NA	-1.380980	0.2708444	0.2713872	14	-690.1576	1410.233	12.9460887	2.605666e-05
[truncated: 4,658 more rows]
